# Supplementary material for: Predicting metabolic modules in incomplete bacterial genomes with MetaPathPredict
Source: eLife. 2024 May 2;13:e85749. doi: 10.7554/eLife.85749 (PMC11065424; doi:10.7554/eLife.85749)
Supplement: Figure 2—source data 1. [file elife-85749-fig2-data1.xlsx]

## Sheet: Figure_2_Source_Data
Module name	Percent of protein families retained	Model type	Metric	Score
M00001	10	XGBoost	F1	0.7795603089720736
M00001	10	XGBoost	Precision	0.8740839440373085
M00001	10	XGBoost	Recall	0.703485
M00001	10	XGBoost	Pos Pred Value	0.8740839440373086
M00001	10	XGBoost	Neg Pred Value	0.8802771162589305
M00001	20	XGBoost	F1	0.8528363935324746
M00001	20	XGBoost	Precision	0.8721973094170403
M00001	20	XGBoost	Recall	0.8343163538873994
M00001	20	XGBoost	Pos Pred Value	0.8721973094170404
M00001	20	XGBoost	Neg Pred Value	0.9287361623616236
M00001	30	XGBoost	F1	0.8701754385964913
M00001	30	XGBoost	Precision	0.8760869565217392
M00001	30	XGBoost	Recall	0.864343
M00001	30	XGBoost	Pos Pred Value	0.8760869565217392
M00001	30	XGBoost	Neg Pred Value	0.9408878504672897
M00001	40	XGBoost	F1	0.895738
M00001	40	XGBoost	Precision	0.8954983922829582
M00001	40	XGBoost	Recall	0.8959785522788204
M00001	40	XGBoost	Pos Pred Value	0.8954983922829582
M00001	40	XGBoost	Neg Pred Value	0.9543958627174424
M00001	50	XGBoost	F1	0.9118198874296436
M00001	50	XGBoost	Precision	0.9115755627009646
M00001	50	XGBoost	Recall	0.9120643431635389
M00001	50	XGBoost	Pos Pred Value	0.9115755627009646
M00001	50	XGBoost	Neg Pred Value	0.9614480488951574
M00001	60	XGBoost	F1	0.9321120689655172
M00001	60	XGBoost	Precision	0.9366540335679481
M00001	60	XGBoost	Recall	0.9276139410187667
M00001	60	XGBoost	Pos Pred Value	0.9366540335679481
M00001	60	XGBoost	Neg Pred Value	0.9684062719400889
M00001	70	XGBoost	F1	0.9397460145906513
M00001	70	XGBoost	Precision	0.9471677559912854
M00001	70	XGBoost	Recall	0.9324396782841823
M00001	70	XGBoost	Pos Pred Value	0.9471677559912856
M00001	70	XGBoost	Neg Pred Value	0.9705882352941176
M00001	80	XGBoost	F1	0.9494457961611248
M00001	80	XGBoost	Precision	0.9574700109051254
M00001	80	XGBoost	Recall	0.9415549597855228
M00001	80	XGBoost	Pos Pred Value	0.9574700109051254
M00001	80	XGBoost	Neg Pred Value	0.9745683621091928
M00001	90	XGBoost	F1	0.9583669084071984
M00001	90	XGBoost	Precision	0.9601722282023681
M00001	90	XGBoost	Recall	0.956568
M00001	90	XGBoost	Pos Pred Value	0.9601722282023681
M00001	90	XGBoost	Neg Pred Value	0.9809948381041765
M00002	10	XGBoost	F1	0.9448210922787194
M00002	10	XGBoost	Precision	0.9666666666666667
M00002	10	XGBoost	Recall	0.9239410681399631
M00002	10	XGBoost	Pos Pred Value	0.9666666666666667
M00002	10	XGBoost	Neg Pred Value	0.5559139784946237
M00002	20	XGBoost	F1	0.96599
M00002	20	XGBoost	Precision	0.9591503267973857
M00002	20	XGBoost	Recall	0.9729281767955801
M00002	20	XGBoost	Pos Pred Value	0.9591503267973857
M00002	20	XGBoost	Neg Pred Value	0.7598039215686273
M00002	30	XGBoost	F1	0.9741865115433558
M00002	30	XGBoost	Precision	0.9617731514716439
M00002	30	XGBoost	Recall	0.9869244935543278
M00002	30	XGBoost	Pos Pred Value	0.961773
M00002	30	XGBoost	Neg Pred Value	0.8704379562043792
M00002	40	XGBoost	F1	0.976901
M00002	40	XGBoost	Precision	0.9649658641753504
M00002	40	XGBoost	Recall	0.989134
M00002	40	XGBoost	Pos Pred Value	0.9649658641753504
M00002	40	XGBoost	Neg Pred Value	0.8935018050541516
M00002	50	XGBoost	F1	0.9800091282519396
M00002	50	XGBoost	Precision	0.9715837104072398
M00002	50	XGBoost	Recall	0.9885819521178637
M00002	50	XGBoost	Pos Pred Value	0.9715837104072398
M00002	50	XGBoost	Neg Pred Value	0.8957983193277311
M00002	60	XGBoost	F1	0.9841908069085259
M00002	60	XGBoost	Precision	0.9767821512787955
M00002	60	XGBoost	Recall	0.9917127071823204
M00002	60	XGBoost	Pos Pred Value	0.9767821512787955
M00002	60	XGBoost	Neg Pred Value	0.9258649093904445
M00002	70	XGBoost	F1	0.9860780362703793
M00002	70	XGBoost	Precision	0.9808673469387755
M00002	70	XGBoost	Recall	0.9913443830570903
M00002	70	XGBoost	Pos Pred Value	0.9808673469387754
M00002	70	XGBoost	Neg Pred Value	0.9256329113924053
M00002	80	XGBoost	F1	0.9887145609688962
M00002	80	XGBoost	Precision	0.9851892484914976
M00002	80	XGBoost	Recall	0.9922651933701657
M00002	80	XGBoost	Pos Pred Value	0.9851892484914976
M00002	80	XGBoost	Neg Pred Value	0.9354838709677418
M00002	90	XGBoost	F1	0.9918371090525544
M00002	90	XGBoost	Precision	0.9879408002923442
M00002	90	XGBoost	Recall	0.9957642725598527
M00002	90	XGBoost	Pos Pred Value	0.9879408002923443
M00002	90	XGBoost	Neg Pred Value	0.964451
M00003	10	XGBoost	F1	0.7947454844006567
M00003	10	XGBoost	Precision	0.9386459802538787
M00003	10	XGBoost	Recall	0.6891017344033135
M00003	10	XGBoost	Pos Pred Value	0.9386459802538787
M00003	10	XGBoost	Neg Pred Value	0.6342874543239951
M00003	20	XGBoost	F1	0.8856368563685636
M00003	20	XGBoost	Precision	0.9292010235996588
M00003	20	XGBoost	Recall	0.8459746311157131
M00003	20	XGBoost	Pos Pred Value	0.9292010235996588
M00003	20	XGBoost	Neg Pred Value	0.7714175950825971
M00003	30	XGBoost	F1	0.9170374247579167
M00003	30	XGBoost	Precision	0.9272294257740142
M00003	30	XGBoost	Recall	0.9070670463370437
M00003	30	XGBoost	Pos Pred Value	0.9272294257740142
M00003	30	XGBoost	Neg Pred Value	0.8466467321657412
M00003	40	XGBoost	F1	0.9329370719731231
M00003	40	XGBoost	Precision	0.9313725490196079
M00003	40	XGBoost	Recall	0.9345068599534041
M00003	40	XGBoost	Pos Pred Value	0.9313725490196079
M00003	40	XGBoost	Neg Pred Value	0.8872549019607843
M00003	50	XGBoost	F1	0.9438664097623636
M00003	50	XGBoost	Precision	0.9367669556348802
M00003	50	XGBoost	Recall	0.9510742945896972
M00003	50	XGBoost	Pos Pred Value	0.9367669556348802
M00003	50	XGBoost	Neg Pred Value	0.9140127388535032
M00003	60	XGBoost	F1	0.952138
M00003	60	XGBoost	Precision	0.9390735146022156
M00003	60	XGBoost	Recall	0.9655707998964536
M00003	60	XGBoost	Pos Pred Value	0.9390735146022156
M00003	60	XGBoost	Neg Pred Value	0.9380819366852887
M00003	70	XGBoost	F1	0.9551437699680511
M00003	70	XGBoost	Precision	0.9432104997476022
M00003	70	XGBoost	Recall	0.967383
M00003	70	XGBoost	Pos Pred Value	0.9432104997476023
M00003	70	XGBoost	Neg Pred Value	0.9416126042632066
M00003	80	XGBoost	F1	0.9569207239357636
M00003	80	XGBoost	Precision	0.9425056490082853
M00003	80	XGBoost	Recall	0.9717835878850635
M00003	80	XGBoost	Pos Pred Value	0.9425056490082853
M00003	80	XGBoost	Neg Pred Value	0.9489939167056621
M00003	90	XGBoost	F1	0.9615580448065173
M00003	90	XGBoost	Precision	0.9459053343350864
M00003	90	XGBoost	Recall	0.9777375097074812
M00003	90	XGBoost	Pos Pred Value	0.9459053343350864
M00003	90	XGBoost	Neg Pred Value	0.9595674659144334
M00004	10	XGBoost	F1	0.7601502414594884
M00004	10	XGBoost	Precision	0.9243149195302305
M00004	10	XGBoost	Recall	0.6455042527339003
M00004	10	XGBoost	Pos Pred Value	0.9243149195302305
M00004	10	XGBoost	Neg Pred Value	0.6945825700078514
M00004	20	XGBoost	F1	0.8474740932642487
M00004	20	XGBoost	Precision	0.9074202496532594
M00004	20	XGBoost	Recall	0.7949574726609964
M00004	20	XGBoost	Pos Pred Value	0.9074202496532593
M00004	20	XGBoost	Neg Pred Value	0.7914091470951794
M00004	30	XGBoost	F1	0.8930798004987532
M00004	30	XGBoost	Precision	0.9170934699103713
M00004	30	XGBoost	Recall	0.8702916160388822
M00004	30	XGBoost	Pos Pred Value	0.9170934699103714
M00004	30	XGBoost	Neg Pred Value	0.8574766355140188
M00004	40	XGBoost	F1	0.9114703618167821
M00004	40	XGBoost	Precision	0.9241336247268186
M00004	40	XGBoost	Recall	0.8991494532199271
M00004	40	XGBoost	Pos Pred Value	0.9241336247268186
M00004	40	XGBoost	Neg Pred Value	0.8861844360644499
M00004	50	XGBoost	F1	0.9250379362670714
M00004	50	XGBoost	Precision	0.9241964827167981
M00004	50	XGBoost	Recall	0.9258809234507898
M00004	50	XGBoost	Pos Pred Value	0.924196
M00004	50	XGBoost	Neg Pred Value	0.9135364989369241
M00004	60	XGBoost	F1	0.9421187849478616
M00004	60	XGBoost	Precision	0.9374436090225564
M00004	60	XGBoost	Recall	0.9468408262454435
M00004	60	XGBoost	Pos Pred Value	0.9374436090225564
M00004	60	XGBoost	Neg Pred Value	0.9373881932021467
M00004	70	XGBoost	F1	0.9519795273219931
M00004	70	XGBoost	Precision	0.9435989256938228
M00004	70	XGBoost	Recall	0.9605103280680437
M00004	70	XGBoost	Pos Pred Value	0.9435989256938228
M00004	70	XGBoost	Neg Pred Value	0.9530516431924881
M00004	80	XGBoost	F1	0.958578
M00004	80	XGBoost	Precision	0.9507021213026591
M00004	80	XGBoost	Recall	0.9665856622114216
M00004	80	XGBoost	Pos Pred Value	0.9507021213026591
M00004	80	XGBoost	Neg Pred Value	0.9603317706455103
M00004	90	XGBoost	F1	0.9706235011990407
M00004	90	XGBoost	Precision	0.9579881656804734
M00004	90	XGBoost	Recall	0.9835965978128797
M00004	90	XGBoost	Pos Pred Value	0.9579881656804733
M00004	90	XGBoost	Neg Pred Value	0.9802919708029196
M00005	10	XGBoost	F1	0.9966285667297098
M00005	10	XGBoost	Precision	0.9939314416926357
M00005	10	XGBoost	Recall	0.9993403693931399
M00005	10	XGBoost	Pos Pred Value	0.9939314416926357
M00005	10	XGBoost	Neg Pred Value	0.8260869565217427
M00005	20	XGBoost	F1	0.9972021066491112
M00005	20	XGBoost	Precision	0.9952365308804205
M00005	20	XGBoost	Recall	0.9991754617414248
M00005	20	XGBoost	Pos Pred Value	0.9952365308804205
M00005	20	XGBoost	Neg Pred Value	0.8437499999999988
M00005	30	XGBoost	F1	0.9977772289454186
M00005	30	XGBoost	Precision	0.9962189709025152
M00005	30	XGBoost	Recall	0.9993403693931399
M00005	30	XGBoost	Pos Pred Value	0.9962189709025152
M00005	30	XGBoost	Neg Pred Value	0.8918918918918942
M00005	40	XGBoost	F1	0.9981884057971014
M00005	40	XGBoost	Precision	0.996875
M00005	40	XGBoost	Recall	0.9995052770448549
M00005	40	XGBoost	Pos Pred Value	0.9968750000000001
M00005	40	XGBoost	Neg Pred Value	0.9250000000000056
M00005	50	XGBoost	F1	0.9980233898863449
M00005	50	XGBoost	Precision	0.9968739717012175
M00005	50	XGBoost	Recall	0.9991754617414248
M00005	50	XGBoost	Pos Pred Value	0.9968739717012175
M00005	50	XGBoost	Neg Pred Value	0.8809523809523799
M00005	60	XGBoost	F1	0.9987641097470544
M00005	60	XGBoost	Precision	0.9980240408364894
M00005	60	XGBoost	Recall	0.9995052770448549
M00005	60	XGBoost	Pos Pred Value	0.9980240408364894
M00005	60	XGBoost	Neg Pred Value	0.9361702127659624
M00005	70	XGBoost	F1	0.9985175424147588
M00005	70	XGBoost	Precision	0.9973675551168147
M00005	70	XGBoost	Recall	0.9996701846965699
M00005	70	XGBoost	Pos Pred Value	0.9973675551168147
M00005	70	XGBoost	Neg Pred Value	0.9523809523809459
M00005	80	XGBoost	F1	0.9987643133701293
M00005	80	XGBoost	Precision	0.9978600823045267
M00005	80	XGBoost	Recall	0.9996701846965699
M00005	80	XGBoost	Pos Pred Value	0.9978600823045267
M00005	80	XGBoost	Neg Pred Value	0.9555555555555495
M00005	90	XGBoost	F1	0.9990115321252059
M00005	90	XGBoost	Precision	0.9980250164581962
M00005	90	XGBoost	Recall	1
M00005	90	XGBoost	Pos Pred Value	0.9980250164581962
M00005	90	XGBoost	Neg Pred Value	1
M00006	10	XGBoost	F1	0.7311004784688995
M00006	10	XGBoost	Precision	0.9749042960442365
M00006	10	XGBoost	Recall	0.584843
M00006	10	XGBoost	Pos Pred Value	0.9749042960442365
M00006	10	XGBoost	Neg Pred Value	0.5683205094189441
M00006	20	XGBoost	F1	0.8548775307942801
M00006	20	XGBoost	Precision	0.9602417302798982
M00006	20	XGBoost	Recall	0.7703495789742281
M00006	20	XGBoost	Pos Pred Value	0.9602417302798981
M00006	20	XGBoost	Neg Pred Value	0.6975806451612903
M00006	30	XGBoost	F1	0.9079935622317596
M00006	30	XGBoost	Precision	0.9570257280180944
M00006	30	XGBoost	Recall	0.8637407501913753
M00006	30	XGBoost	Pos Pred Value	0.9570257280180944
M00006	30	XGBoost	Neg Pred Value	0.7932636469221834
M00006	40	XGBoost	F1	0.9317174876205369
M00006	40	XGBoost	Precision	0.952064
M00006	40	XGBoost	Recall	0.9122225057412605
M00006	40	XGBoost	Pos Pred Value	0.952064
M00006	40	XGBoost	Neg Pred Value	0.8545454545454545
M00006	50	XGBoost	F1	0.9483243796367358
M00006	50	XGBoost	Precision	0.950757
M00006	50	XGBoost	Recall	0.945905
M00006	50	XGBoost	Pos Pred Value	0.950757
M00006	50	XGBoost	Neg Pred Value	0.9045475011256191
M00006	60	XGBoost	F1	0.9560579121158242
M00006	60	XGBoost	Precision	0.9517067003792667
M00006	60	XGBoost	Recall	0.9604490941566726
M00006	60	XGBoost	Pos Pred Value	0.9517067003792667
M00006	60	XGBoost	Neg Pred Value	0.9284064665127021
M00006	70	XGBoost	F1	0.963
M00006	70	XGBoost	Precision	0.9500869133349888
M00006	70	XGBoost	Recall	0.9762694564940035
M00006	70	XGBoost	Pos Pred Value	0.9500869133349888
M00006	70	XGBoost	Neg Pred Value	0.9555661729574773
M00006	80	XGBoost	F1	0.9686166206377103
M00006	80	XGBoost	Precision	0.9532987398072647
M00006	80	XGBoost	Recall	0.9844348047971422
M00006	80	XGBoost	Pos Pred Value	0.9532987398072647
M00006	80	XGBoost	Neg Pred Value	0.9705740472744815
M00006	90	XGBoost	F1	0.9728851680619768
M00006	90	XGBoost	Precision	0.953232
M00006	90	XGBoost	Recall	0.993366
M00006	90	XGBoost	Pos Pred Value	0.953232
M00006	90	XGBoost	Neg Pred Value	0.9872298624754421
M00007	10	XGBoost	F1	0.9358845922660789
M00007	10	XGBoost	Precision	0.9519054412064398
M00007	10	XGBoost	Recall	0.9203940886699508
M00007	10	XGBoost	Pos Pred Value	0.9519054412064398
M00007	10	XGBoost	Neg Pred Value	0.6669414674361088
M00007	20	XGBoost	F1	0.9573719202190066
M00007	20	XGBoost	Precision	0.9501261401125558
M00007	20	XGBoost	Recall	0.9647290640394088
M00007	20	XGBoost	Pos Pred Value	0.9501261401125558
M00007	20	XGBoost	Neg Pred Value	0.8148914167528436
M00007	30	XGBoost	F1	0.9673138842813932
M00007	30	XGBoost	Precision	0.9580595284112872
M00007	30	XGBoost	Recall	0.9767487684729064
M00007	30	XGBoost	Pos Pred Value	0.9580595284112873
M00007	30	XGBoost	Neg Pred Value	0.8752642706131075
M00007	40	XGBoost	F1	0.9727672035139092
M00007	40	XGBoost	Precision	0.9638297872340426
M00007	40	XGBoost	Recall	0.981872
M00007	40	XGBoost	Pos Pred Value	0.9638297872340426
M00007	40	XGBoost	Neg Pred Value	0.9031578947368419
M00007	50	XGBoost	F1	0.9786153695928131
M00007	50	XGBoost	Precision	0.9699961285327139
M00007	50	XGBoost	Recall	0.9873891625615764
M00007	50	XGBoost	Pos Pred Value	0.9699961285327139
M00007	50	XGBoost	Neg Pred Value	0.9329140461215933
M00007	60	XGBoost	F1	0.9808369182635901
M00007	60	XGBoost	Precision	0.9734135455074714
M00007	60	XGBoost	Recall	0.9883743842364532
M00007	60	XGBoost	Pos Pred Value	0.9734135455074714
M00007	60	XGBoost	Neg Pred Value	0.9389865563598757
M00007	70	XGBoost	F1	0.9856150308249338
M00007	70	XGBoost	Precision	0.979005
M00007	70	XGBoost	Recall	0.9923152709359606
M00007	70	XGBoost	Pos Pred Value	0.979005
M00007	70	XGBoost	Neg Pred Value	0.9600409836065575
M00007	80	XGBoost	F1	0.9874779886519272
M00007	80	XGBoost	Precision	0.9805712065280746
M00007	80	XGBoost	Recall	0.9944827586206897
M00007	80	XGBoost	Pos Pred Value	0.9805712065280745
M00007	80	XGBoost	Neg Pred Value	0.9712230215827339
M00007	90	XGBoost	F1	0.9902037617554859
M00007	90	XGBoost	Precision	0.9846093902201442
M00007	90	XGBoost	Recall	0.9958620689655172
M00007	90	XGBoost	Pos Pred Value	0.9846093902201443
M00007	90	XGBoost	Neg Pred Value	0.978723
M00008	10	XGBoost	F1	0.8334690553745929
M00008	10	XGBoost	Precision	0.9089698046181173
M00008	10	XGBoost	Recall	0.7695488721804511
M00008	10	XGBoost	Pos Pred Value	0.9089698046181172
M00008	10	XGBoost	Neg Pred Value	0.8415201654601862
M00008	20	XGBoost	F1	0.919686
M00008	20	XGBoost	Precision	0.9138827023014106
M00008	20	XGBoost	Recall	0.9255639097744361
M00008	20	XGBoost	Pos Pred Value	0.9138827023014106
M00008	20	XGBoost	Neg Pred Value	0.9422066549912435
M00008	30	XGBoost	F1	0.941264
M00008	30	XGBoost	Precision	0.9308823529411765
M00008	30	XGBoost	Recall	0.9518796992481203
M00008	30	XGBoost	Pos Pred Value	0.9308823529411765
M00008	30	XGBoost	Neg Pred Value	0.9623529411764705
M00008	40	XGBoost	F1	0.9546218487394957
M00008	40	XGBoost	Precision	0.9484230055658627
M00008	40	XGBoost	Recall	0.9609022556390977
M00008	40	XGBoost	Pos Pred Value	0.9484230055658627
M00008	40	XGBoost	Neg Pred Value	0.9696350364963503
M00008	50	XGBoost	F1	0.9639368895567242
M00008	50	XGBoost	Precision	0.9632132132132132
M00008	50	XGBoost	Recall	0.9646616541353383
M00008	50	XGBoost	Pos Pred Value	0.9632132132132132
M00008	50	XGBoost	Neg Pred Value	0.9728009259259258
M00008	60	XGBoost	F1	0.9680930930930931
M00008	60	XGBoost	Precision	0.9666416791604198
M00008	60	XGBoost	Recall	0.9695488721804512
M00008	60	XGBoost	Pos Pred Value	0.9666416791604198
M00008	60	XGBoost	Neg Pred Value	0.9765353418308228
M00008	70	XGBoost	F1	0.9767267267267267
M00008	70	XGBoost	Precision	0.9752623688155923
M00008	70	XGBoost	Recall	0.9781954887218045
M00008	70	XGBoost	Pos Pred Value	0.9752623688155921
M00008	70	XGBoost	Neg Pred Value	0.9831981460023176
M00008	80	XGBoost	F1	0.9814572017231691
M00008	80	XGBoost	Precision	0.9779768570362075
M00008	80	XGBoost	Recall	0.9849624060150376
M00008	80	XGBoost	Pos Pred Value	0.9779768570362075
M00008	80	XGBoost	Neg Pred Value	0.9883754722464401
M00008	90	XGBoost	F1	0.9854368932038835
M00008	90	XGBoost	Precision	0.9788575667655787
M00008	90	XGBoost	Recall	0.9921052631578947
M00008	90	XGBoost	Pos Pred Value	0.9788575667655786
M00008	90	XGBoost	Neg Pred Value	0.9938668224299065
M00009	10	XGBoost	F1	0.7581674802853924
M00009	10	XGBoost	Precision	0.8832020997375328
M00009	10	XGBoost	Recall	0.6641447368421053
M00009	10	XGBoost	Pos Pred Value	0.8832020997375328
M00009	10	XGBoost	Neg Pred Value	0.733698
M00009	20	XGBoost	F1	0.8595401913072663
M00009	20	XGBoost	Precision	0.8773552586502227
M00009	20	XGBoost	Recall	0.8424342105263158
M00009	20	XGBoost	Pos Pred Value	0.8773552586502227
M00009	20	XGBoost	Neg Pred Value	0.8503592627303969
M00009	30	XGBoost	F1	0.9071757735352206
M00009	30	XGBoost	Precision	0.9077733860342556
M00009	30	XGBoost	Recall	0.906579
M00009	30	XGBoost	Pos Pred Value	0.9077733860342556
M00009	30	XGBoost	Neg Pred Value	0.9079118028534371
M00009	40	XGBoost	F1	0.9276498448472971
M00009	40	XGBoost	Precision	0.9211806681803438
M00009	40	XGBoost	Recall	0.9342105263157895
M00009	40	XGBoost	Pos Pred Value	0.9211806681803438
M00009	40	XGBoost	Neg Pred Value	0.934146
M00009	50	XGBoost	F1	0.9421757595557007
M00009	50	XGBoost	Precision	0.9357560025957171
M00009	50	XGBoost	Recall	0.9486842105263158
M00009	50	XGBoost	Pos Pred Value	0.9357560025957171
M00009	50	XGBoost	Neg Pred Value	0.9486504279131007
M00009	60	XGBoost	F1	0.9497462759862497
M00009	60	XGBoost	Precision	0.9452590420332356
M00009	60	XGBoost	Recall	0.9542763157894737
M00009	60	XGBoost	Pos Pred Value	0.9452590420332356
M00009	60	XGBoost	Neg Pred Value	0.9544411668305474
M00009	70	XGBoost	F1	0.9605241605241605
M00009	70	XGBoost	Precision	0.9566068515497553
M00009	70	XGBoost	Recall	0.9644736842105263
M00009	70	XGBoost	Pos Pred Value	0.9566068515497552
M00009	70	XGBoost	Neg Pred Value	0.9646481178396071
M00009	80	XGBoost	F1	0.9640052356020942
M00009	80	XGBoost	Precision	0.958984
M00009	80	XGBoost	Recall	0.969079
M00009	80	XGBoost	Pos Pred Value	0.958984
M00009	80	XGBoost	Neg Pred Value	0.9691601049868767
M00009	90	XGBoost	F1	0.9690251059667427
M00009	90	XGBoost	Precision	0.9605688429217841
M00009	90	XGBoost	Recall	0.9776315789473684
M00009	90	XGBoost	Pos Pred Value	0.9605688429217841
M00009	90	XGBoost	Neg Pred Value	0.9775280898876404
M00010	10	XGBoost	F1	0.8480405976881873
M00010	10	XGBoost	Precision	0.940882
M00010	10	XGBoost	Recall	0.7718758018988966
M00010	10	XGBoost	Pos Pred Value	0.9408820769471379
M00010	10	XGBoost	Neg Pred Value	0.6958604173794047
M00010	20	XGBoost	F1	0.906465
M00010	20	XGBoost	Precision	0.937004
M00010	20	XGBoost	Recall	0.8778547600718501
M00010	20	XGBoost	Pos Pred Value	0.9370035606683101
M00010	20	XGBoost	Neg Pred Value	0.8072093965168085
M00010	30	XGBoost	F1	0.9285343035343036
M00010	30	XGBoost	Precision	0.9405106607001843
M00010	30	XGBoost	Recall	0.9168591224018475
M00010	30	XGBoost	Pos Pred Value	0.9405106607001843
M00010	30	XGBoost	Neg Pred Value	0.8604049978457561
M00010	40	XGBoost	F1	0.9464723332903391
M00010	40	XGBoost	Precision	0.9515041493775933
M00010	40	XGBoost	Recall	0.9414934565050038
M00010	40	XGBoost	Pos Pred Value	0.9515041493775933
M00010	40	XGBoost	Neg Pred Value	0.8992932862190812
M00010	50	XGBoost	F1	0.9594019847918547
M00010	50	XGBoost	Precision	0.9637493526670119
M00010	50	XGBoost	Recall	0.9550936617911214
M00010	50	XGBoost	Pos Pred Value	0.9637493526670119
M00010	50	XGBoost	Neg Pred Value	0.9224977856510187
M00010	60	XGBoost	F1	0.9706865518128053
M00010	60	XGBoost	Precision	0.9726874516877093
M00010	60	XGBoost	Recall	0.9686938670772389
M00010	60	XGBoost	Pos Pred Value	0.9726874516877093
M00010	60	XGBoost	Neg Pred Value	0.9455113890129523
M00010	70	XGBoost	F1	0.9787179487179488
M00010	70	XGBoost	Precision	0.9779656674353062
M00010	70	XGBoost	Recall	0.9794713882473698
M00010	70	XGBoost	Pos Pred Value	0.9779656674353061
M00010	70	XGBoost	Neg Pred Value	0.963915
M00010	80	XGBoost	F1	0.9819161215852251
M00010	80	XGBoost	Precision	0.9815384615384616
M00010	80	XGBoost	Recall	0.9822940723633564
M00010	80	XGBoost	Pos Pred Value	0.9815384615384616
M00010	80	XGBoost	Neg Pred Value	0.9689189189189189
M00010	90	XGBoost	F1	0.9864346045559251
M00010	90	XGBoost	Precision	0.9839162624457493
M00010	90	XGBoost	Recall	0.9889658711829612
M00010	90	XGBoost	Pos Pred Value	0.9839162624457494
M00010	90	XGBoost	Neg Pred Value	0.9804811620517475
M00011	10	XGBoost	F1	0.8330910148298925
M00011	10	XGBoost	Precision	0.8969943644333125
M00011	10	XGBoost	Recall	0.7776872964169381
M00011	10	XGBoost	Pos Pred Value	0.8969943644333124
M00011	10	XGBoost	Neg Pred Value	0.7200956937799043
M00011	20	XGBoost	F1	0.914301
M00011	20	XGBoost	Precision	0.9022198731501057
M00011	20	XGBoost	Recall	0.9267100977198697
M00011	20	XGBoost	Pos Pred Value	0.9022198731501057
M00011	20	XGBoost	Neg Pred Value	0.884418
M00011	30	XGBoost	F1	0.9428533368855735
M00011	30	XGBoost	Precision	0.925713
M00011	30	XGBoost	Recall	0.9606406080347448
M00011	30	XGBoost	Pos Pred Value	0.9257127910018311
M00011	30	XGBoost	Neg Pred Value	0.9368741837178929
M00011	40	XGBoost	F1	0.9555141182738411
M00011	40	XGBoost	Precision	0.9380230125523012
M00011	40	XGBoost	Recall	0.9736699239956569
M00011	40	XGBoost	Pos Pred Value	0.9380230125523012
M00011	40	XGBoost	Neg Pred Value	0.9577526132404182
M00011	50	XGBoost	F1	0.965287
M00011	50	XGBoost	Precision	0.9498160798738834
M00011	50	XGBoost	Recall	0.9812703583061889
M00011	50	XGBoost	Pos Pred Value	0.9498160798738834
M00011	50	XGBoost	Neg Pred Value	0.970182
M00011	60	XGBoost	F1	0.966912
M00011	60	XGBoost	Precision	0.9545093890505157
M00011	60	XGBoost	Recall	0.9796416938110749
M00011	60	XGBoost	Pos Pred Value	0.9545093890505157
M00011	60	XGBoost	Neg Pred Value	0.9679350149636596
M00011	70	XGBoost	F1	0.9724942975982825
M00011	70	XGBoost	Precision	0.9615282568320509
M00011	70	XGBoost	Recall	0.9837133550488599
M00011	70	XGBoost	Pos Pred Value	0.9615282568320509
M00011	70	XGBoost	Neg Pred Value	0.974479
M00011	80	XGBoost	F1	0.9759376260250033
M00011	80	XGBoost	Precision	0.966711
M00011	80	XGBoost	Recall	0.9853420195439739
M00011	80	XGBoost	Pos Pred Value	0.9667110519307589
M00011	80	XGBoost	Neg Pred Value	0.977167
M00011	90	XGBoost	F1	0.9800187743060211
M00011	90	XGBoost	Precision	0.9684601113172542
M00011	90	XGBoost	Recall	0.991857
M00011	90	XGBoost	Pos Pred Value	0.9684601113172541
M00011	90	XGBoost	Neg Pred Value	0.9872177247550065
M00012	10	XGBoost	F1	0.721605
M00012	10	XGBoost	Precision	0.8227848101265823
M00012	10	XGBoost	Recall	0.6425855513307985
M00012	10	XGBoost	Pos Pred Value	0.8227848101265822
M00012	10	XGBoost	Neg Pred Value	0.9077164735912037
M00012	20	XGBoost	F1	0.8272412466333205
M00012	20	XGBoost	Precision	0.8372274143302181
M00012	20	XGBoost	Recall	0.8174904942965779
M00012	20	XGBoost	Pos Pred Value	0.8372274143302182
M00012	20	XGBoost	Neg Pred Value	0.9503722084367247
M00012	30	XGBoost	F1	0.8685800604229607
M00012	30	XGBoost	Precision	0.8627156789197299
M00012	30	XGBoost	Recall	0.8745247148288974
M00012	30	XGBoost	Pos Pred Value	0.862716
M00012	30	XGBoost	Neg Pred Value	0.9655316482139127
M00012	40	XGBoost	F1	0.9053030303030303
M00012	40	XGBoost	Precision	0.9018867924528302
M00012	40	XGBoost	Recall	0.908745
M00012	40	XGBoost	Pos Pred Value	0.9018867924528303
M00012	40	XGBoost	Neg Pred Value	0.9749739311783107
M00012	50	XGBoost	F1	0.924886
M00012	50	XGBoost	Precision	0.9227857683573051
M00012	50	XGBoost	Recall	0.9269961977186312
M00012	50	XGBoost	Pos Pred Value	0.9227857683573052
M00012	50	XGBoost	Neg Pred Value	0.9799958324650968
M00012	60	XGBoost	F1	0.9403669724770641
M00012	60	XGBoost	Precision	0.9454265949269792
M00012	60	XGBoost	Recall	0.935361
M00012	60	XGBoost	Pos Pred Value	0.9454265949269791
M00012	60	XGBoost	Neg Pred Value	0.9823614857854327
M00012	70	XGBoost	F1	0.9544419134396355
M00012	70	XGBoost	Precision	0.9529946929492039
M00012	70	XGBoost	Recall	0.955894
M00012	70	XGBoost	Pos Pred Value	0.9529946929492039
M00012	70	XGBoost	Neg Pred Value	0.9879191835034368
M00012	80	XGBoost	F1	0.9554285714285714
M00012	80	XGBoost	Precision	0.9572519083969465
M00012	80	XGBoost	Recall	0.9536121673003802
M00012	80	XGBoost	Pos Pred Value	0.9572519083969465
M00012	80	XGBoost	Neg Pred Value	0.9873180873180873
M00012	90	XGBoost	F1	0.970499
M00012	90	XGBoost	Precision	0.9653875094055681
M00012	90	XGBoost	Recall	0.9756653992395438
M00012	90	XGBoost	Pos Pred Value	0.965388
M00012	90	XGBoost	Neg Pred Value	0.9933208098518055
M00015	10	XGBoost	F1	0.8993666432090078
M00015	10	XGBoost	Precision	0.9662298387096774
M00015	10	XGBoost	Recall	0.8411584028082493
M00015	10	XGBoost	Pos Pred Value	0.9662298387096774
M00015	10	XGBoost	Neg Pred Value	0.6635687732342007
M00015	20	XGBoost	F1	0.9549668874172185
M00015	20	XGBoost	Precision	0.9609062638827188
M00015	20	XGBoost	Recall	0.9491004826678368
M00015	20	XGBoost	Pos Pred Value	0.9609062638827188
M00015	20	XGBoost	Neg Pred Value	0.8566131025957973
M00015	30	XGBoost	F1	0.9647264387899968
M00015	30	XGBoost	Precision	0.9604261796042618
M00015	30	XGBoost	Recall	0.9690653795524353
M00015	30	XGBoost	Pos Pred Value	0.9604261796042618
M00015	30	XGBoost	Neg Pred Value	0.9072978303747535
M00015	40	XGBoost	F1	0.9729377241604173
M00015	40	XGBoost	Precision	0.9640318759422787
M00015	40	XGBoost	Recall	0.9820096533567354
M00015	40	XGBoost	Pos Pred Value	0.9640318759422787
M00015	40	XGBoost	Neg Pred Value	0.9444820582261341
M00015	50	XGBoost	F1	0.9774828673991081
M00015	50	XGBoost	Precision	0.9693635382955771
M00015	50	XGBoost	Recall	0.9857393593681439
M00015	50	XGBoost	Pos Pred Value	0.9693635382955771
M00015	50	XGBoost	Neg Pred Value	0.9562289562289563
M00015	60	XGBoost	F1	0.9819839374864336
M00015	60	XGBoost	Precision	0.9716494845360825
M00015	60	XGBoost	Recall	0.9925405879771829
M00015	60	XGBoost	Pos Pred Value	0.9716494845360825
M00015	60	XGBoost	Neg Pred Value	0.9767759562841528
M00015	70	XGBoost	F1	0.9816444009992397
M00015	70	XGBoost	Precision	0.9720369972036997
M00015	70	XGBoost	Recall	0.9914436156208863
M00015	70	XGBoost	Pos Pred Value	0.9720369972036996
M00015	70	XGBoost	Neg Pred Value	0.9734874235214139
M00015	80	XGBoost	F1	0.9880590534085975
M00015	80	XGBoost	Precision	0.9778685002148689
M00015	80	XGBoost	Recall	0.9984642387011847
M00015	80	XGBoost	Pos Pred Value	0.977869
M00015	80	XGBoost	Neg Pred Value	0.995225
M00015	90	XGBoost	F1	0.988601
M00015	90	XGBoost	Precision	0.978508
M00015	90	XGBoost	Recall	0.9989030276437034
M00015	90	XGBoost	Pos Pred Value	0.9785084891467871
M00015	90	XGBoost	Neg Pred Value	0.9965916837082482
M00017	10	XGBoost	F1	0.7577601947656726
M00017	10	XGBoost	Precision	0.9749412685982772
M00017	10	XGBoost	Recall	0.6197112991538078
M00017	10	XGBoost	Pos Pred Value	0.9749412685982773
M00017	10	XGBoost	Neg Pred Value	0.8422465413999587
M00017	20	XGBoost	F1	0.8451018699413899
M00017	20	XGBoost	Precision	0.9618805590851334
M00017	20	XGBoost	Recall	0.7536087605774017
M00017	20	XGBoost	Pos Pred Value	0.9618805590851335
M00017	20	XGBoost	Neg Pred Value	0.8911130664320281
M00017	30	XGBoost	F1	0.871475
M00017	30	XGBoost	Precision	0.9571173317450864
M00017	30	XGBoost	Recall	0.7999004479840717
M00017	30	XGBoost	Pos Pred Value	0.9571173317450863
M00017	30	XGBoost	Neg Pred Value	0.9094798468813331
M00017	40	XGBoost	F1	0.8888299283629608
M00017	40	XGBoost	Precision	0.9517045454545454
M00017	40	XGBoost	Recall	0.8337481333997013
M00017	40	XGBoost	Pos Pred Value	0.9517045454545456
M00017	40	XGBoost	Neg Pred Value	0.923394
M00017	50	XGBoost	F1	0.8942661756970016
M00017	50	XGBoost	Precision	0.9481316229782487
M00017	50	XGBoost	Recall	0.8461921353907417
M00017	50	XGBoost	Pos Pred Value	0.9481316229782487
M00017	50	XGBoost	Neg Pred Value	0.9285879362144672
M00017	60	XGBoost	F1	0.897938
M00017	60	XGBoost	Precision	0.9440175631174533
M00017	60	XGBoost	Recall	0.8561473369835739
M00017	60	XGBoost	Pos Pred Value	0.9440175631174532
M00017	60	XGBoost	Neg Pred Value	0.9327594229874361
M00017	70	XGBoost	F1	0.9101796407185628
M00017	70	XGBoost	Precision	0.9541484716157205
M00017	70	XGBoost	Recall	0.8700846192135391
M00017	70	XGBoost	Pos Pred Value	0.9541484716157207
M00017	70	XGBoost	Neg Pred Value	0.9391324626865672
M00017	80	XGBoost	F1	0.9160659114315138
M00017	80	XGBoost	Precision	0.9488
M00017	80	XGBoost	Recall	0.885515
M00017	80	XGBoost	Pos Pred Value	0.9488
M00017	80	XGBoost	Neg Pred Value	0.9458186101295643
M00017	90	XGBoost	F1	0.9217791411042944
M00017	90	XGBoost	Precision	0.9474513925380977
M00017	90	XGBoost	Recall	0.8974614235938277
M00017	90	XGBoost	Pos Pred Value	0.947451
M00017	90	XGBoost	Neg Pred Value	0.9511501067109319
M00018	10	XGBoost	F1	0.9106878065472795
M00018	10	XGBoost	Precision	0.9428436466698158
M00018	10	XGBoost	Recall	0.8806529891903816
M00018	10	XGBoost	Pos Pred Value	0.9428436466698158
M00018	10	XGBoost	Neg Pred Value	0.7131495227995757
M00018	20	XGBoost	F1	0.9515544326046359
M00018	20	XGBoost	Precision	0.9477024070021882
M00018	20	XGBoost	Recall	0.9554378998455769
M00018	20	XGBoost	Pos Pred Value	0.9477024070021882
M00018	20	XGBoost	Neg Pred Value	0.8696774193548388
M00018	30	XGBoost	F1	0.959412
M00018	30	XGBoost	Precision	0.9541784857080515
M00018	30	XGBoost	Recall	0.9647032870063975
M00018	30	XGBoost	Pos Pred Value	0.9541784857080515
M00018	30	XGBoost	Neg Pred Value	0.8959011060507482
M00018	40	XGBoost	F1	0.9688249400479617
M00018	40	XGBoost	Precision	0.9575522516698988
M00018	40	XGBoost	Recall	0.9803662033973086
M00018	40	XGBoost	Pos Pred Value	0.9575522516698988
M00018	40	XGBoost	Neg Pred Value	0.9398242055442867
M00018	50	XGBoost	F1	0.9744206383909051
M00018	50	XGBoost	Precision	0.9657638136511376
M00018	50	XGBoost	Recall	0.9832340613280388
M00018	50	XGBoost	Pos Pred Value	0.9657638136511376
M00018	50	XGBoost	Neg Pred Value	0.949502
M00018	60	XGBoost	F1	0.9786348197655308
M00018	60	XGBoost	Precision	0.9721375707444493
M00018	60	XGBoost	Recall	0.98522
M00018	60	XGBoost	Pos Pred Value	0.9721375707444493
M00018	60	XGBoost	Neg Pred Value	0.9560943643512452
M00018	70	XGBoost	F1	0.9800526085050416
M00018	70	XGBoost	Precision	0.9738619037246787
M00018	70	XGBoost	Recall	0.9863225237149791
M00018	70	XGBoost	Pos Pred Value	0.9738619037246788
M00018	70	XGBoost	Neg Pred Value	0.959451
M00018	80	XGBoost	F1	0.9863885839736554
M00018	80	XGBoost	Precision	0.9816473672711383
M00018	80	XGBoost	Recall	0.9911758217515994
M00018	80	XGBoost	Pos Pred Value	0.9816473672711383
M00018	80	XGBoost	Neg Pred Value	0.9740764744005185
M00018	90	XGBoost	F1	0.98793595086641806
M00018	90	XGBoost	Precision	0.9823336968375136
M00018	90	XGBoost	Recall	0.9936024707699096
M00018	90	XGBoost	Pos Pred Value	0.9823336968375136
M00018	90	XGBoost	Neg Pred Value	0.9811074918566776
M00019	10	XGBoost	F1	0.8799720865317516
M00019	10	XGBoost	Precision	0.9613722998729352
M00019	10	XGBoost	Recall	0.8112802916577311
M00019	10	XGBoost	Pos Pred Value	0.9613722998729352
M00019	10	XGBoost	Neg Pred Value	0.5972540045766591
M00019	20	XGBoost	F1	0.94501
M00019	20	XGBoost	Precision	0.9540983606557377
M00019	20	XGBoost	Recall	0.9360926442204589
M00019	20	XGBoost	Pos Pred Value	0.9540983606557377
M00019	20	XGBoost	Neg Pred Value	0.8071197411003236
M00019	30	XGBoost	F1	0.9669043311695222
M00019	30	XGBoost	Precision	0.9596535699197296
M00019	30	XGBoost	Recall	0.9742654943169633
M00019	30	XGBoost	Pos Pred Value	0.9596535699197296
M00019	30	XGBoost	Neg Pred Value	0.9134199134199134
M00019	40	XGBoost	F1	0.9715249947268508
M00019	40	XGBoost	Precision	0.9557999584976136
M00019	40	XGBoost	Recall	0.9877761098005576
M00019	40	XGBoost	Pos Pred Value	0.9557999584976137
M00019	40	XGBoost	Neg Pred Value	0.9561875480399694
M00019	50	XGBoost	F1	0.9776606954689148
M00019	50	XGBoost	Precision	0.9610524135073545
M00019	50	XGBoost	Recall	0.9948530988633927
M00019	50	XGBoost	Pos Pred Value	0.9610524135073545
M00019	50	XGBoost	Neg Pred Value	0.9814385150812066
M00019	60	XGBoost	F1	0.9794325493091447
M00019	60	XGBoost	Precision	0.9636778746367788
M00019	60	XGBoost	Recall	0.9957109157194939
M00019	60	XGBoost	Pos Pred Value	0.9636778746367788
M00019	60	XGBoost	Neg Pred Value	0.9846390168970813
M00019	70	XGBoost	F1	0.980367
M00019	70	XGBoost	Precision	0.9652878819372271
M00019	70	XGBoost	Recall	0.9959253699335192
M00019	70	XGBoost	Pos Pred Value	0.9652878819372271
M00019	70	XGBoost	Neg Pred Value	0.985485
M00019	80	XGBoost	F1	0.9830043280903621
M00019	80	XGBoost	Precision	0.967983
M00019	80	XGBoost	Recall	0.9984988205018228
M00019	80	XGBoost	Pos Pred Value	0.9679833679833679
M00019	80	XGBoost	Neg Pred Value	0.9946564885496182
M00019	90	XGBoost	F1	0.9851851851851853
M00019	90	XGBoost	Precision	0.9724253185711301
M00019	90	XGBoost	Recall	0.9982843662877976
M00019	90	XGBoost	Pos Pred Value	0.9724253185711301
M00019	90	XGBoost	Neg Pred Value	0.9939984996249064
M00020	10	XGBoost	F1	0.892599
M00020	10	XGBoost	Precision	0.9566272368820139
M00020	10	XGBoost	Recall	0.8366047745358091
M00020	10	XGBoost	Pos Pred Value	0.9566272368820139
M00020	10	XGBoost	Neg Pred Value	0.7817924194119731
M00020	20	XGBoost	F1	0.9399812859243416
M00020	20	XGBoost	Precision	0.9474535165723524
M00020	20	XGBoost	Recall	0.9326259946949602
M00020	20	XGBoost	Pos Pred Value	0.9474535165723524
M00020	20	XGBoost	Neg Pred Value	0.8945620589456206
M00020	30	XGBoost	F1	0.9518391108758932
M00020	30	XGBoost	Precision	0.9495776135163675
M00020	30	XGBoost	Recall	0.9541114058355438
M00020	30	XGBoost	Pos Pred Value	0.9495776135163675
M00020	30	XGBoost	Neg Pred Value	0.9258147512864494
M00020	40	XGBoost	F1	0.9626698324759266
M00020	40	XGBoost	Precision	0.9574914720545789
M00020	40	XGBoost	Recall	0.9679045092838197
M00020	40	XGBoost	Pos Pred Value	0.9574914720545789
M00020	40	XGBoost	Neg Pred Value	0.9475963620614986
M00020	50	XGBoost	F1	0.9690096267967824
M00020	50	XGBoost	Precision	0.9635457644899029
M00020	50	XGBoost	Recall	0.9745358090185676
M00020	50	XGBoost	Pos Pred Value	0.9635457644899029
M00020	50	XGBoost	Neg Pred Value	0.9583875162548765
M00020	60	XGBoost	F1	0.9718663320565315
M00020	60	XGBoost	Precision	0.9679031833727967
M00020	60	XGBoost	Recall	0.9758620689655172
M00020	60	XGBoost	Pos Pred Value	0.9679031833727966
M00020	60	XGBoost	Neg Pred Value	0.9607589478223372
M00020	70	XGBoost	F1	0.9748386246871296
M00020	70	XGBoost	Precision	0.9683328971473436
M00020	70	XGBoost	Recall	0.9814323607427056
M00020	70	XGBoost	Pos Pred Value	0.9683328971473436
M00020	70	XGBoost	Neg Pred Value	0.969552
M00020	80	XGBoost	F1	0.9760400210637177
M00020	80	XGBoost	Precision	0.968897
M00020	80	XGBoost	Recall	0.983289
M00020	80	XGBoost	Pos Pred Value	0.9688970203868269
M00020	80	XGBoost	Neg Pred Value	0.9725370531822144
M00020	90	XGBoost	F1	0.9794303797468354
M00020	90	XGBoost	Precision	0.9737808075511274
M00020	90	XGBoost	Recall	0.9851458885941644
M00020	90	XGBoost	Pos Pred Value	0.9737808075511275
M00020	90	XGBoost	Neg Pred Value	0.9757155247181266
M00021	10	XGBoost	F1	0.8757215219696077
M00021	10	XGBoost	Precision	0.9516129032258065
M00021	10	XGBoost	Recall	0.8110408029674886
M00021	10	XGBoost	Pos Pred Value	0.9516129032258065
M00021	10	XGBoost	Neg Pred Value	0.6088527551942187
M00021	20	XGBoost	F1	0.9305189094107299
M00021	20	XGBoost	Precision	0.937735
M00021	20	XGBoost	Recall	0.9234126118263146
M00021	20	XGBoost	Pos Pred Value	0.9377354309771772
M00021	20	XGBoost	Neg Pred Value	0.7815805849408836
M00021	30	XGBoost	F1	0.9439965134016125
M00021	30	XGBoost	Precision	0.9427638737758433
M00021	30	XGBoost	Recall	0.9452323805367663
M00021	30	XGBoost	Pos Pred Value	0.9427638737758434
M00021	30	XGBoost	Neg Pred Value	0.8354098360655737
M00021	40	XGBoost	F1	0.9589959969706805
M00021	40	XGBoost	Precision	0.9510729613733906
M00021	40	XGBoost	Recall	0.9670521492472179
M00021	40	XGBoost	Pos Pred Value	0.9510729613733906
M00021	40	XGBoost	Neg Pred Value	0.8965753424657533
M00021	50	XGBoost	F1	0.9664864864864865
M00021	50	XGBoost	Precision	0.9577887293764731
M00021	50	XGBoost	Recall	0.9753436613571896
M00021	50	XGBoost	Pos Pred Value	0.9577887293764731
M00021	50	XGBoost	Neg Pred Value	0.9222298692360633
M00021	60	XGBoost	F1	0.97371
M00021	60	XGBoost	Precision	0.9656652360515021
M00021	60	XGBoost	Recall	0.9818895919703251
M00021	60	XGBoost	Pos Pred Value	0.9656652360515021
M00021	60	XGBoost	Neg Pred Value	0.9431506849315068
M00021	70	XGBoost	F1	0.9787326388888888
M00021	70	XGBoost	Precision	0.9734513274336283
M00021	70	XGBoost	Recall	0.9840715688413703
M00021	70	XGBoost	Pos Pred Value	0.9734513274336283
M00021	70	XGBoost	Neg Pred Value	0.9509078681909885
M00021	80	XGBoost	F1	0.9841407777536391
M00021	80	XGBoost	Precision	0.9798831927319922
M00021	80	XGBoost	Recall	0.9884355225834606
M00021	80	XGBoost	Pos Pred Value	0.9798831927319921
M00021	80	XGBoost	Neg Pred Value	0.9645958583834334
M00021	90	XGBoost	F1	0.9905588714053175
M00021	90	XGBoost	Precision	0.9853195164075993
M00021	90	XGBoost	Recall	0.9958542439450142
M00021	90	XGBoost	Pos Pred Value	0.9853195164075994
M00021	90	XGBoost	Neg Pred Value	0.987231
M00022	10	XGBoost	F1	0.9269363436814049
M00022	10	XGBoost	Precision	0.9496680231312915
M00022	10	XGBoost	Recall	0.9052674561045324
M00022	10	XGBoost	Pos Pred Value	0.9496680231312915
M00022	10	XGBoost	Neg Pred Value	0.680221
M00022	20	XGBoost	F1	0.9517534968578958
M00022	20	XGBoost	Precision	0.9450483091787439
M00022	20	XGBoost	Recall	0.9585545120457329
M00022	20	XGBoost	Pos Pred Value	0.945048
M00022	20	XGBoost	Neg Pred Value	0.8237847222222222
M00022	30	XGBoost	F1	0.9647390691114246
M00022	30	XGBoost	Precision	0.9522673031026253
M00022	30	XGBoost	Recall	0.9775418538178848
M00022	30	XGBoost	Pos Pred Value	0.9522673031026253
M00022	30	XGBoost	Neg Pred Value	0.8992673992673992
M00022	40	XGBoost	F1	0.9693559730734451
M00022	40	XGBoost	Precision	0.9543026706231454
M00022	40	XGBoost	Recall	0.9848917925683952
M00022	40	XGBoost	Pos Pred Value	0.9543026706231454
M00022	40	XGBoost	Neg Pred Value	0.9305164319248824
M00022	50	XGBoost	F1	0.9753982657793909
M00022	50	XGBoost	Precision	0.9635458167330677
M00022	50	XGBoost	Recall	0.9875459371171907
M00022	50	XGBoost	Pos Pred Value	0.9635458167330677
M00022	50	XGBoost	Neg Pred Value	0.9445454545454547
M00022	60	XGBoost	F1	0.9796206618240516
M00022	60	XGBoost	Precision	0.9682887913841245
M00022	60	XGBoost	Recall	0.9912209064924459
M00022	60	XGBoost	Pos Pred Value	0.9682887913841244
M00022	60	XGBoost	Neg Pred Value	0.9611211573236887
M00022	70	XGBoost	F1	0.9821049438883833
M00022	70	XGBoost	Precision	0.9727618666132586
M00022	70	XGBoost	Recall	0.9916292364230298
M00022	70	XGBoost	Pos Pred Value	0.9727618666132585
M00022	70	XGBoost	Neg Pred Value	0.96362
M00022	80	XGBoost	F1	0.9843386884914621
M00022	80	XGBoost	Precision	0.9743948789757951
M00022	80	XGBoost	Recall	0.9944875459371172
M00022	80	XGBoost	Pos Pred Value	0.9743948789757951
M00022	80	XGBoost	Neg Pred Value	0.975914
M00022	90	XGBoost	F1	0.9878493317132442
M00022	90	XGBoost	Precision	0.9799116110887907
M00022	90	XGBoost	Recall	0.9959167006941608
M00022	90	XGBoost	Pos Pred Value	0.9799116110887908
M00022	90	XGBoost	Neg Pred Value	0.9824868651488614
M00023	10	XGBoost	F1	0.8975966562173459
M00023	10	XGBoost	Precision	0.9711701526286037
M00023	10	XGBoost	Recall	0.8343856240893638
M00023	10	XGBoost	Pos Pred Value	0.9711701526286036
M00023	10	XGBoost	Neg Pred Value	0.7358636715724245
M00023	20	XGBoost	F1	0.9369747899159664
M00023	20	XGBoost	Precision	0.9539506794162054
M00023	20	XGBoost	Recall	0.9205925206410879
M00023	20	XGBoost	Pos Pred Value	0.9539506794162054
M00023	20	XGBoost	Neg Pred Value	0.8476234855545199
M00023	30	XGBoost	F1	0.9449719990260531
M00023	30	XGBoost	Precision	0.94751
M00023	30	XGBoost	Recall	0.9424477901894124
M00023	30	XGBoost	Pos Pred Value	0.94751
M00023	30	XGBoost	Neg Pred Value	0.882905
M00023	40	XGBoost	F1	0.9482988255236712
M00023	40	XGBoost	Precision	0.9456652982371407
M00023	40	XGBoost	Recall	0.9509470616804274
M00023	40	XGBoost	Pos Pred Value	0.94566529823714085
M00023	40	XGBoost	Neg Pred Value	0.8979282465891865
M00023	50	XGBoost	F1	0.9549614643545279
M00023	50	XGBoost	Precision	0.9472049689440993
M00023	50	XGBoost	Recall	0.9628460417678485
M00023	50	XGBoost	Pos Pred Value	0.9472049689440994
M00023	50	XGBoost	Neg Pred Value	0.9208893485005172
M00023	60	XGBoost	F1	0.9589471142236174
M00023	60	XGBoost	Precision	0.9536503362151777
M00023	60	XGBoost	Recall	0.9643030597377368
M00023	60	XGBoost	Pos Pred Value	0.9536503362151777
M00023	60	XGBoost	Neg Pred Value	0.9248466257668713
M00023	70	XGBoost	F1	0.9660404624277457
M00023	70	XGBoost	Precision	0.9581939799331104
M00023	70	XGBoost	Recall	0.9740165128703254
M00023	70	XGBoost	Pos Pred Value	0.9581939799331104
M00023	70	XGBoost	Neg Pred Value	0.9446742502585316
M00023	80	XGBoost	F1	0.9668395031954661
M00023	80	XGBoost	Precision	0.9602395209580838
M00023	80	XGBoost	Recall	0.973531
M00023	80	XGBoost	Pos Pred Value	0.9602395209580838
M00023	80	XGBoost	Neg Pred Value	0.9439588688946016
M00023	90	XGBoost	F1	0.9713183899734875
M00023	90	XGBoost	Precision	0.9641148325358851
M00023	90	XGBoost	Recall	0.97863
M00023	90	XGBoost	Pos Pred Value	0.9641148325358851
M00023	90	XGBoost	Neg Pred Value	0.9546391752577319
M00024	10	XGBoost	F1	0.8950506857483602
M00024	10	XGBoost	Precision	0.9677627337201805
M00024	10	XGBoost	Recall	0.8325013865779257
M00024	10	XGBoost	Pos Pred Value	0.9677627337201804
M00024	10	XGBoost	Neg Pred Value	0.9339023856423725
M00024	20	XGBoost	F1	0.9486387875385911
M00024	20	XGBoost	Precision	0.9602272727272727
M00024	20	XGBoost	Recall	0.937327
M00024	20	XGBoost	Pos Pred Value	0.9602272727272727
M00024	20	XGBoost	Neg Pred Value	0.9740825688073393
M00024	30	XGBoost	F1	0.9666666666666666
M00024	30	XGBoost	Precision	0.9682804674457429
M00024	30	XGBoost	Recall	0.9650582362728786
M00024	30	XGBoost	Pos Pred Value	0.9682804674457428
M00024	30	XGBoost	Neg Pred Value	0.9854267869535046
M00024	40	XGBoost	F1	0.9777777777777779
M00024	40	XGBoost	Precision	0.9794101279910963
M00024	40	XGBoost	Recall	0.9761508596783139
M00024	40	XGBoost	Pos Pred Value	0.9794101279910962
M00024	40	XGBoost	Neg Pred Value	0.9900532037936618
M00024	50	XGBoost	F1	0.9845389287686361
M00024	50	XGBoost	Precision	0.9802089059923035
M00024	50	XGBoost	Recall	0.9889073765945646
M00024	50	XGBoost	Pos Pred Value	0.9802089059923035
M00024	50	XGBoost	Neg Pred Value	0.9953499186235759
M00024	60	XGBoost	F1	0.9856035437430787
M00024	60	XGBoost	Precision	0.9839690436705362
M00024	60	XGBoost	Recall	0.9872434830837493
M00024	60	XGBoost	Pos Pred Value	0.9839690436705363
M00024	60	XGBoost	Neg Pred Value	0.9946648109487358
M00024	70	XGBoost	F1	0.9878318584070795
M00024	70	XGBoost	Precision	0.9851075565361279
M00024	70	XGBoost	Recall	0.9905712701053799
M00024	70	XGBoost	Pos Pred Value	0.985108
M00024	70	XGBoost	Neg Pred Value	0.9960529370791734
M00024	80	XGBoost	F1	0.9894911504424778
M00024	80	XGBoost	Precision	0.9867622724765582
M00024	80	XGBoost	Recall	0.9922351636161952
M00024	80	XGBoost	Pos Pred Value	0.9867622724765582
M00024	80	XGBoost	Neg Pred Value	0.9967494775946134
M00024	90	XGBoost	F1	0.9894969596462133
M00024	90	XGBoost	Precision	0.9862258953168044
M00024	90	XGBoost	Recall	0.99279
M00024	90	XGBoost	Pos Pred Value	0.9862258953168045
M00024	90	XGBoost	Neg Pred Value	0.9969802555168409
M00025	10	XGBoost	F1	0.9175504618542594
M00025	10	XGBoost	Precision	0.9933333333333333
M00025	10	XGBoost	Recall	0.852511
M00025	10	XGBoost	Pos Pred Value	0.9933333333333334
M00025	10	XGBoost	Neg Pred Value	0.9513626834381552
M00025	20	XGBoost	F1	0.9611998695793936
M00025	20	XGBoost	Precision	0.9866131191432396
M00025	20	XGBoost	Recall	0.9370629370629371
M00025	20	XGBoost	Pos Pred Value	0.9866131191432396
M00025	20	XGBoost	Neg Pred Value	0.9785992217898833
M00025	30	XGBoost	F1	0.9764481222151494
M00025	30	XGBoost	Precision	0.9776927979604844
M00025	30	XGBoost	Recall	0.9752066115702479
M00025	30	XGBoost	Pos Pred Value	0.97769279796048425
M00025	30	XGBoost	Neg Pred Value	0.9914304548450891
M00025	40	XGBoost	F1	0.9812995245641839
M00025	40	XGBoost	Precision	0.9785082174462706
M00025	40	XGBoost	Recall	0.9841068022886205
M00025	40	XGBoost	Pos Pred Value	0.9785082174462706
M00025	40	XGBoost	Neg Pred Value	0.9944909651828999
M00025	50	XGBoost	F1	0.9867088607594937
M00025	50	XGBoost	Precision	0.982357
M00025	50	XGBoost	Recall	0.9910998092816274
M00025	50	XGBoost	Pos Pred Value	0.9823566477630751
M00025	50	XGBoost	Neg Pred Value	0.9969115376130598
M00025	60	XGBoost	F1	0.9876621322366339
M00025	60	XGBoost	Precision	0.9829974811083123
M00025	60	XGBoost	Recall	0.9923712650985378
M00025	60	XGBoost	Pos Pred Value	0.9829974811083124
M00025	60	XGBoost	Neg Pred Value	0.9973521624007061
M00025	70	XGBoost	F1	0.9885568976478067
M00025	70	XGBoost	Precision	0.9885568976478067
M00025	70	XGBoost	Recall	0.9885568976478067
M00025	70	XGBoost	Pos Pred Value	0.9885568976478067
M00025	70	XGBoost	Neg Pred Value	0.9960413459423796
M00025	80	XGBoost	F1	0.9895271342430974
M00025	80	XGBoost	Precision	0.9879594423320659
M00025	80	XGBoost	Recall	0.9910998092816274
M00025	80	XGBoost	Pos Pred Value	0.9879594423320659
M00025	80	XGBoost	Neg Pred Value	0.9969176574196389
M00025	90	XGBoost	F1	0.9898477157360407
M00025	90	XGBoost	Precision	0.9879670677644079
M00025	90	XGBoost	Recall	0.9917355371900827
M00025	90	XGBoost	Pos Pred Value	0.9879670677644079
M00025	90	XGBoost	Neg Pred Value	0.9971371944505616
M00026	10	XGBoost	F1	0.8121427163414154
M00026	10	XGBoost	Precision	0.9283461018476792
M00026	10	XGBoost	Recall	0.7217939733707078
M00026	10	XGBoost	Pos Pred Value	0.9283461018476791
M00026	10	XGBoost	Neg Pred Value	0.796462
M00026	20	XGBoost	F1	0.8822890257153205
M00026	20	XGBoost	Precision	0.9130434782608695
M00026	20	XGBoost	Recall	0.8535388927820603
M00026	20	XGBoost	Pos Pred Value	0.9130434782608695
M00026	20	XGBoost	Neg Pred Value	0.8789107763615295
M00026	30	XGBoost	F1	0.9090909090909092
M00026	30	XGBoost	Precision	0.9215262778977682
M00026	30	XGBoost	Recall	0.8969866853538893
M00026	30	XGBoost	Pos Pred Value	0.9215262778977681
M00026	30	XGBoost	Neg Pred Value	0.9120287253141831
M00026	40	XGBoost	F1	0.9202324352879028
M00026	40	XGBoost	Precision	0.9249557522123893
M00026	40	XGBoost	Recall	0.9155571128241066
M00026	40	XGBoost	Pos Pred Value	0.9249557522123895
M00026	40	XGBoost	Neg Pred Value	0.9268588770864947
M00026	50	XGBoost	F1	0.9322152341020267
M00026	50	XGBoost	Precision	0.929617
M00026	50	XGBoost	Recall	0.9348283111422565
M00026	50	XGBoost	Pos Pred Value	0.9296167247386758
M00026	50	XGBoost	Neg Pred Value	0.9427692307692308
M00026	60	XGBoost	F1	0.9380252100840335
M00026	60	XGBoost	Precision	0.937369
M00026	60	XGBoost	Recall	0.9386825508058865
M00026	60	XGBoost	Pos Pred Value	0.9373687893631911
M00026	60	XGBoost	Neg Pred Value	0.9463519313304721
M00026	70	XGBoost	F1	0.9452439452439453
M00026	70	XGBoost	Precision	0.9469057665260197
M00026	70	XGBoost	Recall	0.9435879467414156
M00026	70	XGBoost	Pos Pred Value	0.9469057665260198
M00026	70	XGBoost	Neg Pred Value	0.9508547008547008
M00026	80	XGBoost	F1	0.9522142482058463
M00026	80	XGBoost	Precision	0.9513816019587268
M00026	80	XGBoost	Recall	0.9530483531885073
M00026	80	XGBoost	Pos Pred Value	0.9513816019587268
M00026	80	XGBoost	Neg Pred Value	0.9589083103342533
M00026	90	XGBoost	F1	0.9538945162417045
M00026	90	XGBoost	Precision	0.9509052924791086
M00026	90	XGBoost	Recall	0.9569025928521373
M00026	90	XGBoost	Pos Pred Value	0.9509052924791086
M00026	90	XGBoost	Neg Pred Value	0.9621305418719212
M00027	10	XGBoost	F1	0.5347593582887701
M00027	10	XGBoost	Precision	0.8389261744966443
M00027	10	XGBoost	Recall	0.3924646781789639
M00027	10	XGBoost	Pos Pred Value	0.838926
M00027	10	XGBoost	Neg Pred Value	0.9335279972518035
M00027	20	XGBoost	F1	0.7475468331846565
M00027	20	XGBoost	Precision	0.8657024793388429
M00027	20	XGBoost	Recall	0.6577708006279435
M00027	20	XGBoost	Pos Pred Value	0.8657024793388426
M00027	20	XGBoost	Neg Pred Value	0.96132
M00027	30	XGBoost	F1	0.8096828046744574
M00027	30	XGBoost	Precision	0.8645276292335116
M00027	30	XGBoost	Recall	0.7613814756671899
M00027	30	XGBoost	Pos Pred Value	0.8645276292335116
M00027	30	XGBoost	Neg Pred Value	0.9726569526893326
M00027	40	XGBoost	F1	0.8553157474020783
M00027	40	XGBoost	Precision	0.8713355048859935
M00027	40	XGBoost	Recall	0.8398744113029827
M00027	40	XGBoost	Pos Pred Value	0.8713355048859933
M00027	40	XGBoost	Neg Pred Value	0.9814747548129313
M00027	50	XGBoost	F1	0.8667198723064644
M00027	50	XGBoost	Precision	0.8814935064935064
M00027	50	XGBoost	Recall	0.8524332810047096
M00027	50	XGBoost	Pos Pred Value	0.8814935064935068
M00027	50	XGBoost	Neg Pred Value	0.9829215116279071
M00027	60	XGBoost	F1	0.8883610451306414
M00027	60	XGBoost	Precision	0.8961661341853036
M00027	60	XGBoost	Recall	0.880691
M00027	60	XGBoost	Pos Pred Value	0.8961661341853032
M00027	60	XGBoost	Neg Pred Value	0.9861667273389152
M00027	70	XGBoost	F1	0.9096573208722741
M00027	70	XGBoost	Precision	0.9026275115919629
M00027	70	XGBoost	Recall	0.9167974882260597
M00027	70	XGBoost	Pos Pred Value	0.9026275115919633
M00027	70	XGBoost	Neg Pred Value	0.9903160972044582
M00027	80	XGBoost	F1	0.9206598586017282
M00027	80	XGBoost	Precision	0.9213836477987422
M00027	80	XGBoost	Recall	0.9199372056514914
M00027	80	XGBoost	Pos Pred Value	0.921384
M00027	80	XGBoost	Neg Pred Value	0.9907002188183808
M00027	90	XGBoost	F1	0.9494163424124514
M00027	90	XGBoost	Precision	0.941358
M00027	90	XGBoost	Recall	0.957614
M00027	90	XGBoost	Pos Pred Value	0.941358
M00027	90	XGBoost	Neg Pred Value	0.9950657894736842
M00028	10	XGBoost	F1	0.8878254750175932
M00028	10	XGBoost	Precision	0.9612922889362999
M00028	10	XGBoost	Recall	0.8247907949790795
M00028	10	XGBoost	Pos Pred Value	0.9612922889362998
M00028	10	XGBoost	Neg Pred Value	0.7640014089468122
M00028	20	XGBoost	F1	0.936216
M00028	20	XGBoost	Precision	0.955858
M00028	20	XGBoost	Recall	0.9173640167364017
M00028	20	XGBoost	Pos Pred Value	0.955858
M00028	20	XGBoost	Neg Pred Value	0.8710204081632653
M00028	30	XGBoost	F1	0.9531903765690377
M00028	30	XGBoost	Precision	0.9531903765690377
M00028	30	XGBoost	Recall	0.9531903765690377
M00028	30	XGBoost	Pos Pred Value	0.9531903765690376
M00028	30	XGBoost	Neg Pred Value	0.9220383275261326
M00028	40	XGBoost	F1	0.9663624511082138
M00028	40	XGBoost	Precision	0.9635985439417577
M00028	40	XGBoost	Recall	0.9691422594142259
M00028	40	XGBoost	Pos Pred Value	0.9635985439417576
M00028	40	XGBoost	Neg Pred Value	0.9481090589270009
M00028	50	XGBoost	F1	0.975712
M00028	50	XGBoost	Precision	0.9744392279603548
M00028	50	XGBoost	Recall	0.9769874476987448
M00028	50	XGBoost	Pos Pred Value	0.9744392279603546
M00028	50	XGBoost	Neg Pred Value	0.9615048118985127
M00028	60	XGBoost	F1	0.9786900248398485
M00028	60	XGBoost	Precision	0.978562
M00028	60	XGBoost	Recall	0.9788179916317992
M00028	60	XGBoost	Pos Pred Value	0.978562
M00028	60	XGBoost	Neg Pred Value	0.9647058823529412
M00028	70	XGBoost	F1	0.9830640958832725
M00028	70	XGBoost	Precision	0.979491
M00028	70	XGBoost	Recall	0.986663
M00028	70	XGBoost	Pos Pred Value	0.9794911734164071
M00028	70	XGBoost	Neg Pred Value	0.9775132275132276
M00028	80	XGBoost	F1	0.9872262773722627
M00028	80	XGBoost	Precision	0.9841476091476091
M00028	80	XGBoost	Recall	0.9903242677824268
M00028	80	XGBoost	Pos Pred Value	0.9841476091476092
M00028	80	XGBoost	Neg Pred Value	0.9837147887323944
M00028	90	XGBoost	F1	0.9895833333333333
M00028	90	XGBoost	Precision	0.9854771784232366
M00028	90	XGBoost	Recall	0.9937238493723849
M00028	90	XGBoost	Pos Pred Value	0.9854771784232366
M00028	90	XGBoost	Neg Pred Value	0.989399
M00033	10	XGBoost	F1	0.45338208409506403
M00033	10	XGBoost	Precision	0.7380952380952381
M00033	10	XGBoost	Recall	0.32717678100263853
M00033	10	XGBoost	Pos Pred Value	0.7380952380952381
M00033	10	XGBoost	Neg Pred Value	0.9571572580645161
M00033	20	XGBoost	F1	0.6811819595645413
M00033	20	XGBoost	Precision	0.8295454545454546
M00033	20	XGBoost	Recall	0.5778364116094987
M00033	20	XGBoost	Pos Pred Value	0.8295454545454547
M00033	20	XGBoost	Neg Pred Value	0.9726775956284153
M00033	30	XGBoost	F1	0.7758620689655172
M00033	30	XGBoost	Precision	0.8517350157728707
M00033	30	XGBoost	Recall	0.712401
M00033	30	XGBoost	Pos Pred Value	0.8517350157728708
M00033	30	XGBoost	Neg Pred Value	0.981217
M00033	40	XGBoost	F1	0.8456189151599444
M00033	40	XGBoost	Precision	0.8941176470588236
M00033	40	XGBoost	Recall	0.8021108179419525
M00033	40	XGBoost	Pos Pred Value	0.8941176470588236
M00033	40	XGBoost	Neg Pred Value	0.9870242214532873
M00033	50	XGBoost	F1	0.88498
M00033	50	XGBoost	Precision	0.9083333333333333
M00033	50	XGBoost	Recall	0.862797
M00033	50	XGBoost	Pos Pred Value	0.9083333333333333
M00033	50	XGBoost	Neg Pred Value	0.9909722222222223
M00033	60	XGBoost	F1	0.8994565217391304
M00033	60	XGBoost	Precision	0.927171
M00033	60	XGBoost	Recall	0.8733509234828496
M00033	60	XGBoost	Pos Pred Value	0.927171
M00033	60	XGBoost	Neg Pred Value	0.9916710046850599
M00033	70	XGBoost	F1	0.9270270270270271
M00033	70	XGBoost	Precision	0.9501385041551247
M00033	70	XGBoost	Recall	0.9050131926121372
M00033	70	XGBoost	Pos Pred Value	0.9501385041551247
M00033	70	XGBoost	Neg Pred Value	0.9937489147421428
M00033	80	XGBoost	F1	0.9501312335958005
M00033	80	XGBoost	Precision	0.9451697127937336
M00033	80	XGBoost	Recall	0.9551451187335093
M00033	80	XGBoost	Pos Pred Value	0.9451697127937337
M00033	80	XGBoost	Neg Pred Value	0.9970367788042531
M00033	90	XGBoost	F1	0.9739583333333334
M00033	90	XGBoost	Precision	0.96144
M00033	90	XGBoost	Recall	0.9868073878627969
M00033	90	XGBoost	Pos Pred Value	0.96144
M00033	90	XGBoost	Neg Pred Value	0.9991275519106613
M00034	10	XGBoost	F1	0.6314152410575428
M00034	10	XGBoost	Precision	0.9082774049217002
M00034	10	XGBoost	Recall	0.48390941597139453
M00034	10	XGBoost	Pos Pred Value	0.9082774049217005
M00034	10	XGBoost	Neg Pred Value	0.9236735413361538
M00034	20	XGBoost	F1	0.8410852713178294
M00034	20	XGBoost	Precision	0.918195
M00034	20	XGBoost	Recall	0.7759237187127532
M00034	20	XGBoost	Pos Pred Value	0.9181946403385046
M00034	20	XGBoost	Neg Pred Value	0.9652559600813159
M00034	30	XGBoost	F1	0.9245742092457421
M00034	30	XGBoost	Precision	0.9440993788819876
M00034	30	XGBoost	Recall	0.9058402860548271
M00034	30	XGBoost	Pos Pred Value	0.9440993788819878
M00034	30	XGBoost	Neg Pred Value	0.9851364063969897
M00034	40	XGBoost	F1	0.943577
M00034	40	XGBoost	Precision	0.9504232164449818
M00034	40	XGBoost	Recall	0.9368295589988082
M00034	40	XGBoost	Pos Pred Value	0.9504232164449821
M00034	40	XGBoost	Neg Pred Value	0.9899867749858304
M00034	50	XGBoost	F1	0.9638989169675091
M00034	50	XGBoost	Precision	0.9732685297691372
M00034	50	XGBoost	Recall	0.9547079856972587
M00034	50	XGBoost	Pos Pred Value	0.9732685297691376
M00034	50	XGBoost	Neg Pred Value	0.9928261279969794
M00034	60	XGBoost	F1	0.9719067543335327
M00034	60	XGBoost	Precision	0.9748201438848921
M00034	60	XGBoost	Recall	0.9690107270560191
M00034	60	XGBoost	Pos Pred Value	0.9748201438848924
M00034	60	XGBoost	Neg Pred Value	0.9950813469542187
M00034	70	XGBoost	F1	0.9743589743589743
M00034	70	XGBoost	Precision	0.9749403341288783
M00034	70	XGBoost	Recall	0.9737783075089392
M00034	70	XGBoost	Pos Pred Value	0.9749403341288786
M00034	70	XGBoost	Neg Pred Value	0.9958349110185536
M00034	80	XGBoost	F1	0.9815805109922756
M00034	80	XGBoost	Precision	0.9786729857819905
M00034	80	XGBoost	Recall	0.9845053635280095
M00034	80	XGBoost	Pos Pred Value	0.9786729857819906
M00034	80	XGBoost	Neg Pred Value	0.9975360121304019
M00034	90	XGBoost	F1	0.9851455733808674
M00034	90	XGBoost	Precision	0.9822274881516587
M00034	90	XGBoost	Recall	0.9880810488676997
M00034	90	XGBoost	Pos Pred Value	0.9822274881516586
M00034	90	XGBoost	Neg Pred Value	0.9981046247156937
M00035	10	XGBoost	F1	0.3189755529685681
M00035	10	XGBoost	Precision	0.7025641025641025
M00035	10	XGBoost	Recall	0.2063253012048193
M00035	10	XGBoost	Pos Pred Value	0.7025641025641027
M00035	10	XGBoost	Neg Pred Value	0.9110548523206751
M00035	20	XGBoost	F1	0.6014492753623188
M00035	20	XGBoost	Precision	0.7545454545454545
M00035	20	XGBoost	Recall	0.5
M00035	20	XGBoost	Pos Pred Value	0.7545454545454547
M00035	20	XGBoost	Neg Pred Value	0.9415492957746479
M00035	30	XGBoost	F1	0.6934931506849316
M00035	30	XGBoost	Precision	0.8035714285714286
M00035	30	XGBoost	Recall	0.6099397590361446
M00035	30	XGBoost	Pos Pred Value	0.8035714285714282
M00035	30	XGBoost	Neg Pred Value	0.9538817663817665
M00035	40	XGBoost	F1	0.7461669505962522
M00035	40	XGBoost	Precision	0.8588235294117647
M00035	40	XGBoost	Recall	0.6596385542168675
M00035	40	XGBoost	Pos Pred Value	0.8588235294117649
M00035	40	XGBoost	Neg Pred Value	0.9597147950089127
M00035	50	XGBoost	F1	0.788034
M00035	50	XGBoost	Precision	0.9110671936758893
M00035	50	XGBoost	Recall	0.6942771084337349
M00035	50	XGBoost	Pos Pred Value	0.9110671936758888
M00035	50	XGBoost	Neg Pred Value	0.9638403990024937
M00035	60	XGBoost	F1	0.8375209380234506
M00035	60	XGBoost	Precision	0.9433962264150944
M00035	60	XGBoost	Recall	0.7530120481927711
M00035	60	XGBoost	Pos Pred Value	0.9433962264150944
M00035	60	XGBoost	Neg Pred Value	0.9706618962432916
M00035	70	XGBoost	F1	0.8734693877551021
M00035	70	XGBoost	Precision	0.9536541889483066
M00035	70	XGBoost	Recall	0.8057228915662651
M00035	70	XGBoost	Pos Pred Value	0.9536541889483066
M00035	70	XGBoost	Neg Pred Value	0.9767943874797625
M00035	80	XGBoost	F1	0.9250197316495659
M00035	80	XGBoost	Precision	0.9718076285240465
M00035	80	XGBoost	Recall	0.8825301204819277
M00035	80	XGBoost	Pos Pred Value	0.971808
M00035	80	XGBoost	Neg Pred Value	0.9858618814573138
M00035	90	XGBoost	F1	0.9489953632148376
M00035	90	XGBoost	Precision	0.9746031746031746
M00035	90	XGBoost	Recall	0.9246987951807228
M00035	90	XGBoost	Pos Pred Value	0.9746031746031747
M00035	90	XGBoost	Neg Pred Value	0.9908925318761385
M00036	10	XGBoost	F1	0.38167938931297707
M00036	10	XGBoost	Precision	0.78125
M00036	10	XGBoost	Recall	0.25252525252525254
M00036	10	XGBoost	Pos Pred Value	0.7812499999999983
M00036	10	XGBoost	Neg Pred Value	0.9631474103585658
M00036	20	XGBoost	F1	0.668
M00036	20	XGBoost	Precision	0.8226600985221675
M00036	20	XGBoost	Recall	0.5622895622895623
M00036	20	XGBoost	Pos Pred Value	0.82266
M00036	20	XGBoost	Neg Pred Value	0.9780294067939834
M00036	30	XGBoost	F1	0.7889908256880735
M00036	30	XGBoost	Precision	0.8669354838709677
M00036	30	XGBoost	Recall	0.7239057239057239
M00036	30	XGBoost	Pos Pred Value	0.8669354838709679
M00036	30	XGBoost	Neg Pred Value	0.9860354223433243
M00036	40	XGBoost	F1	0.8377896613190732
M00036	40	XGBoost	Precision	0.8901515151515151
M00036	40	XGBoost	Recall	0.7912457912457912
M00036	40	XGBoost	Pos Pred Value	0.8901515151515158
M00036	40	XGBoost	Neg Pred Value	0.989413
M00036	50	XGBoost	F1	0.8727915194346288
M00036	50	XGBoost	Precision	0.9182156133828996
M00036	50	XGBoost	Recall	0.8316498316498316
M00036	50	XGBoost	Pos Pred Value	0.9182156133829005
M00036	50	XGBoost	Neg Pred Value	0.991454
M00036	60	XGBoost	F1	0.896552
M00036	60	XGBoost	Precision	0.9187279151943463
M00036	60	XGBoost	Recall	0.8754208754208754
M00036	60	XGBoost	Pos Pred Value	0.9187279151943464
M00036	60	XGBoost	Neg Pred Value	0.9936611272914169
M00036	70	XGBoost	F1	0.9122203098106713
M00036	70	XGBoost	Precision	0.9330985915492958
M00036	70	XGBoost	Recall	0.8922558922558923
M00036	70	XGBoost	Pos Pred Value	0.9330985915492964
M00036	70	XGBoost	Neg Pred Value	0.9945167923235093
M00036	80	XGBoost	F1	0.9391891891891891
M00036	80	XGBoost	Precision	0.9423728813559322
M00036	80	XGBoost	Recall	0.936027
M00036	80	XGBoost	Pos Pred Value	0.942373
M00036	80	XGBoost	Neg Pred Value	0.9967381974248927
M00036	90	XGBoost	F1	0.951747
M00036	90	XGBoost	Precision	0.9407894736842105
M00036	90	XGBoost	Recall	0.9629629629629629
M00036	90	XGBoost	Pos Pred Value	0.9407894736842096
M00036	90	XGBoost	Neg Pred Value	0.9981086657496562
M00038	10	XGBoost	F1	NA
M00038	10	XGBoost	Precision	NA
M00038	10	XGBoost	Recall	0
M00038	10	XGBoost	Pos Pred Value	NA
M00038	10	XGBoost	Neg Pred Value	0.996078
M00038	20	XGBoost	F1	0.08
M00038	20	XGBoost	Precision	1
M00038	20	XGBoost	Recall	0.041666666666666664
M00038	20	XGBoost	Pos Pred Value	1
M00038	20	XGBoost	Neg Pred Value	0.9962412158849485
M00038	30	XGBoost	F1	0.08
M00038	30	XGBoost	Precision	1
M00038	30	XGBoost	Recall	0.041666666666666664
M00038	30	XGBoost	Pos Pred Value	1
M00038	30	XGBoost	Neg Pred Value	0.9962412158849485
M00038	40	XGBoost	F1	0.36363636363636365
M00038	40	XGBoost	Precision	0.6666666666666666
M00038	40	XGBoost	Recall	0.25
M00038	40	XGBoost	Pos Pred Value	0.6666666666666671
M00038	40	XGBoost	Neg Pred Value	0.9970544918998527
M00038	50	XGBoost	F1	0.20689655172413793
M00038	50	XGBoost	Precision	0.6
M00038	50	XGBoost	Recall	0.125
M00038	50	XGBoost	Pos Pred Value	0.5999999999999733
M00038	50	XGBoost	Neg Pred Value	0.9965658217497956
M00038	60	XGBoost	F1	0.4117647058823529
M00038	60	XGBoost	Precision	0.7
M00038	60	XGBoost	Recall	0.2916666666666667
M00038	60	XGBoost	Pos Pred Value	0.7000000000000004
M00038	60	XGBoost	Neg Pred Value	0.9972176759410802
M00038	70	XGBoost	F1	0.4117647058823529
M00038	70	XGBoost	Precision	0.7
M00038	70	XGBoost	Recall	0.2916666666666667
M00038	70	XGBoost	Pos Pred Value	0.7000000000000004
M00038	70	XGBoost	Neg Pred Value	0.9972176759410802
M00038	80	XGBoost	F1	0.5714285714285715
M00038	80	XGBoost	Precision	0.6666666666666666
M00038	80	XGBoost	Recall	0.5
M00038	80	XGBoost	Pos Pred Value	0.6666666666666671
M00038	80	XGBoost	Neg Pred Value	0.9980334316617503
M00038	90	XGBoost	F1	0.5789473684210527
M00038	90	XGBoost	Precision	0.7857142857142857
M00038	90	XGBoost	Recall	0.4583333333333333
M00038	90	XGBoost	Pos Pred Value	0.785714
M00038	90	XGBoost	Neg Pred Value	0.997871
M00044	10	XGBoost	F1	0.7320525783619818
M00044	10	XGBoost	Precision	0.9164556962025316
M00044	10	XGBoost	Recall	0.6094276094276094
M00044	10	XGBoost	Pos Pred Value	0.9164556962025315
M00044	10	XGBoost	Neg Pred Value	0.9594759825327511
M00044	20	XGBoost	F1	0.8846153846153846
M00044	20	XGBoost	Precision	0.92
M00044	20	XGBoost	Recall	0.8518518518518519
M00044	20	XGBoost	Pos Pred Value	0.9199999999999999
M00044	20	XGBoost	Neg Pred Value	0.984201
M00044	30	XGBoost	F1	0.9284497444633731
M00044	30	XGBoost	Precision	0.9396551724137931
M00044	30	XGBoost	Recall	0.9175084175084175
M00044	30	XGBoost	Pos Pred Value	0.939655
M00044	30	XGBoost	Neg Pred Value	0.9911552346570397
M00044	40	XGBoost	F1	0.9481733220050977
M00044	40	XGBoost	Precision	0.9571183533447685
M00044	40	XGBoost	Recall	0.9393939393939394
M00044	40	XGBoost	Pos Pred Value	0.9571183533447685
M00044	40	XGBoost	Neg Pred Value	0.9934982842694601
M00044	50	XGBoost	F1	0.9615384615384615
M00044	50	XGBoost	Precision	0.9551495016611296
M00044	50	XGBoost	Recall	0.968013
M00044	50	XGBoost	Pos Pred Value	0.9551495016611296
M00044	50	XGBoost	Neg Pred Value	0.9965567234505256
M00044	60	XGBoost	F1	0.9673640167364017
M00044	60	XGBoost	Precision	0.96173
M00044	60	XGBoost	Recall	0.9730639730639731
M00044	60	XGBoost	Pos Pred Value	0.96173
M00044	60	XGBoost	Neg Pred Value	0.9971009240804494
M00044	70	XGBoost	F1	0.9766666666666668
M00044	70	XGBoost	Precision	0.966997
M00044	70	XGBoost	Recall	0.9865319865319865
M00044	70	XGBoost	Pos Pred Value	0.9669966996699669
M00044	70	XGBoost	Neg Pred Value	0.9985491476242292
M00044	80	XGBoost	F1	0.9773679798826488
M00044	80	XGBoost	Precision	0.9732888146911519
M00044	80	XGBoost	Recall	0.9814814814814815
M00044	80	XGBoost	Pos Pred Value	0.9732888146911519
M00044	80	XGBoost	Neg Pred Value	0.9980076073175149
M00044	90	XGBoost	F1	0.9841269841269841
M00044	90	XGBoost	Precision	0.9767827529021559
M00044	90	XGBoost	Recall	0.9915824915824916
M00044	90	XGBoost	Pos Pred Value	0.9767827529021559
M00044	90	XGBoost	Neg Pred Value	0.9990937103498279
M00045	10	XGBoost	F1	0.7297585985900449
M00045	10	XGBoost	Precision	0.9022715266772319
M00045	10	XGBoost	Recall	0.6126255380200861
M00045	10	XGBoost	Pos Pred Value	0.9022715266772319
M00045	10	XGBoost	Neg Pred Value	0.7444996451383962
M00045	20	XGBoost	F1	0.8666043030869972
M00045	20	XGBoost	Precision	0.9057489245209229
M00045	20	XGBoost	Recall	0.830703
M00045	20	XGBoost	Pos Pred Value	0.9057489245209229
M00045	20	XGBoost	Neg Pred Value	0.8675273645804098
M00045	30	XGBoost	F1	0.9090248774287272
M00045	30	XGBoost	Precision	0.9205590290547996
M00045	30	XGBoost	Recall	0.8977761836441894
M00045	30	XGBoost	Pos Pred Value	0.9205590290547995
M00045	30	XGBoost	Neg Pred Value	0.9162011173184359
M00045	40	XGBoost	F1	0.9374215528061681
M00045	40	XGBoost	Precision	0.9372534958766583
M00045	40	XGBoost	Recall	0.9375896700143472
M00045	40	XGBoost	Pos Pred Value	0.9372534958766583
M00045	40	XGBoost	Neg Pred Value	0.9477634344040828
M00045	50	XGBoost	F1	0.9540661304736372
M00045	50	XGBoost	Precision	0.9508371927324546
M00045	50	XGBoost	Recall	0.9573170731707317
M00045	50	XGBoost	Pos Pred Value	0.9508371927324546
M00045	50	XGBoost	Neg Pred Value	0.9640808934500452
M00045	60	XGBoost	F1	0.9632667617689016
M00045	60	XGBoost	Precision	0.9578014184397163
M00045	60	XGBoost	Recall	0.9687948350071736
M00045	60	XGBoost	Pos Pred Value	0.9578014184397163
M00045	60	XGBoost	Neg Pred Value	0.9736363636363635
M00045	70	XGBoost	F1	0.9745777777777778
M00045	70	XGBoost	Precision	0.9661614381388791
M00045	70	XGBoost	Recall	0.983142
M00045	70	XGBoost	Pos Pred Value	0.9661614381388791
M00045	70	XGBoost	Neg Pred Value	0.9856838257691136
M00045	80	XGBoost	F1	0.9772727272727273
M00045	80	XGBoost	Precision	0.9676511954992968
M00045	80	XGBoost	Recall	0.9870875179340028
M00045	80	XGBoost	Pos Pred Value	0.9676511954992968
M00045	80	XGBoost	Neg Pred Value	0.989011
M00045	90	XGBoost	F1	0.9843583362957696
M00045	90	XGBoost	Precision	0.9756871035940803
M00045	90	XGBoost	Recall	0.9931850789096126
M00045	90	XGBoost	Pos Pred Value	0.9756871035940803
M00045	90	XGBoost	Neg Pred Value	0.9942108470444851
M00046	10	XGBoost	F1	0.5697538100820633
M00046	10	XGBoost	Precision	0.9239543726235742
M00046	10	XGBoost	Recall	0.411864
M00046	10	XGBoost	Pos Pred Value	0.9239543726235747
M00046	10	XGBoost	Neg Pred Value	0.9407546525525012
M00046	20	XGBoost	F1	0.8153701968134959
M00046	20	XGBoost	Precision	0.9119496855345912
M00046	20	XGBoost	Recall	0.7372881355932204
M00046	20	XGBoost	Pos Pred Value	0.9119496855345909
M00046	20	XGBoost	Neg Pred Value	0.9725323409533936
M00046	30	XGBoost	F1	0.8764444444444445
M00046	30	XGBoost	Precision	0.9214953271028037
M00046	30	XGBoost	Recall	0.8355932203389831
M00046	30	XGBoost	Pos Pred Value	0.9214953271028035
M00046	30	XGBoost	Neg Pred Value	0.9826320501342883
M00046	40	XGBoost	F1	0.9007765314926661
M00046	40	XGBoost	Precision	0.9173989455184535
M00046	40	XGBoost	Recall	0.8847457627118644
M00046	40	XGBoost	Pos Pred Value	0.9173989455184538
M00046	40	XGBoost	Neg Pred Value	0.9877499549630697
M00046	50	XGBoost	F1	0.9286328460877041
M00046	50	XGBoost	Precision	0.9424083769633508
M00046	50	XGBoost	Recall	0.9152542372881356
M00046	50	XGBoost	Pos Pred Value	0.9424083769633503
M00046	50	XGBoost	Neg Pred Value	0.9909861186226789
M00046	60	XGBoost	F1	0.9427839453458582
M00046	60	XGBoost	Precision	0.9500860585197934
M00046	60	XGBoost	Recall	0.9355932203389831
M00046	60	XGBoost	Pos Pred Value	0.9500860585197938
M00046	60	XGBoost	Neg Pred Value	0.99314
M00046	70	XGBoost	F1	0.9568892645815723
M00046	70	XGBoost	Precision	0.954469
M00046	70	XGBoost	Recall	0.9593220338983051
M00046	70	XGBoost	Pos Pred Value	0.9544688026981452
M00046	70	XGBoost	Neg Pred Value	0.9956576804776551
M00046	80	XGBoost	F1	0.9763113367174282
M00046	80	XGBoost	Precision	0.9746621621621622
M00046	80	XGBoost	Recall	0.9779661016949153
M00046	80	XGBoost	Pos Pred Value	0.9746621621621627
M00046	80	XGBoost	Neg Pred Value	0.9976483357452967
M00046	90	XGBoost	F1	0.9823380992430615
M00046	90	XGBoost	Precision	0.9749582637729549
M00046	90	XGBoost	Recall	0.9898305084745763
M00046	90	XGBoost	Pos Pred Value	0.9749582637729555
M00046	90	XGBoost	Neg Pred Value	0.9989132403550082
M00048	10	XGBoost	F1	0.9533601271146838
M00048	10	XGBoost	Precision	0.9681093394077449
M00048	10	XGBoost	Recall	0.9390535812925797
M00048	10	XGBoost	Pos Pred Value	0.9681093394077449
M00048	10	XGBoost	Neg Pred Value	0.6115023474178406
M00048	20	XGBoost	F1	0.9752367079388201
M00048	20	XGBoost	Precision	0.9645236808932108
M00048	20	XGBoost	Recall	0.9861903885104032
M00048	20	XGBoost	Pos Pred Value	0.9645236808932108
M00048	20	XGBoost	Neg Pred Value	0.8677248677248675
M00048	30	XGBoost	F1	0.9786309308221659
M00048	30	XGBoost	Precision	0.9627650097986816
M00048	30	XGBoost	Recall	0.9950285398637452
M00048	30	XGBoost	Pos Pred Value	0.9627650097986816
M00048	30	XGBoost	Neg Pred Value	0.9467455621301777
M00048	40	XGBoost	F1	0.9822302810516772
M00048	40	XGBoost	Precision	0.9674941953920343
M00048	40	XGBoost	Recall	0.9974222058552753
M00048	40	XGBoost	Pos Pred Value	0.9674941953920343
M00048	40	XGBoost	Neg Pred Value	0.9731285988483688
M00048	50	XGBoost	F1	0.9842047930283225
M00048	50	XGBoost	Precision	0.9706356311548792
M00048	50	XGBoost	Recall	0.9981587184680538
M00048	50	XGBoost	Pos Pred Value	0.9706356311548792
M00048	50	XGBoost	Neg Pred Value	0.9813084112149538
M00048	60	XGBoost	F1	0.984574
M00048	60	XGBoost	Precision	0.9706566469851494
M00048	60	XGBoost	Recall	0.9988952310808322
M00048	60	XGBoost	Pos Pred Value	0.9706566469851494
M00048	60	XGBoost	Neg Pred Value	0.9887005649717512
M00048	70	XGBoost	F1	0.9865503453289712
M00048	70	XGBoost	Precision	0.9739816974699443
M00048	70	XGBoost	Recall	0.9994476155404162
M00048	70	XGBoost	Pos Pred Value	0.9739816974699443
M00048	70	XGBoost	Neg Pred Value	0.994516
M00048	80	XGBoost	F1	0.9873601891424933
M00048	80	XGBoost	Precision	0.9753862738052461
M00048	80	XGBoost	Recall	0.9996317436936107
M00048	80	XGBoost	Pos Pred Value	0.9753862738052461
M00048	80	XGBoost	Neg Pred Value	0.9963898916967507
M00048	90	XGBoost	F1	0.9883445638317245
M00048	90	XGBoost	Precision	0.9776616825797154
M00048	90	XGBoost	Recall	0.9992634873872215
M00048	90	XGBoost	Pos Pred Value	0.9776616825797153
M00048	90	XGBoost	Neg Pred Value	0.9929701230228468
M00049	10	XGBoost	F1	0.9198819312671306
M00049	10	XGBoost	Precision	0.9756261180679785
M00049	10	XGBoost	Recall	0.870164
M00049	10	XGBoost	Pos Pred Value	0.9756261180679785
M00049	10	XGBoost	Neg Pred Value	0.6049757281553398
M00049	20	XGBoost	F1	0.9528806376753103
M00049	20	XGBoost	Precision	0.9642638350010211
M00049	20	XGBoost	Recall	0.9417630634224172
M00049	20	XGBoost	Pos Pred Value	0.964264
M00049	20	XGBoost	Neg Pred Value	0.7612428454619787
M00049	30	XGBoost	F1	0.960726
M00049	30	XGBoost	Precision	0.9603427660422479
M00049	30	XGBoost	Recall	0.9611088950937375
M00049	30	XGBoost	Pos Pred Value	0.9603427660422479
M00049	30	XGBoost	Neg Pred Value	0.823049
M00049	40	XGBoost	F1	0.9669044787950853
M00049	40	XGBoost	Precision	0.9608113430484443
M00049	40	XGBoost	Recall	0.973075
M00049	40	XGBoost	Pos Pred Value	0.9608113430484443
M00049	40	XGBoost	Neg Pred Value	0.8704414587332053
M00049	50	XGBoost	F1	0.9715976331360946
M00049	50	XGBoost	Precision	0.9609832227857978
M00049	50	XGBoost	Recall	0.9824491424012765
M00049	50	XGBoost	Pos Pred Value	0.960983
M00049	50	XGBoost	Neg Pred Value	0.9114688128772637
M00049	60	XGBoost	F1	0.9732398538560285
M00049	60	XGBoost	Precision	0.9638177195384314
M00049	60	XGBoost	Recall	0.9828480255285201
M00049	60	XGBoost	Pos Pred Value	0.9638177195384314
M00049	60	XGBoost	Neg Pred Value	0.9145978152929494
M00049	70	XGBoost	F1	0.978128
M00049	70	XGBoost	Precision	0.9665109034267912
M00049	70	XGBoost	Recall	0.9900279218189071
M00049	70	XGBoost	Pos Pred Value	0.9665109034267912
M00049	70	XGBoost	Neg Pred Value	0.9491869918699188
M00049	80	XGBoost	F1	0.9802371541501976
M00049	80	XGBoost	Precision	0.9714061887974932
M00049	80	XGBoost	Recall	0.9892301555644196
M00049	80	XGBoost	Pos Pred Value	0.9714061887974931
M00049	80	XGBoost	Neg Pred Value	0.9467455621301776
M00049	90	XGBoost	F1	0.9815126050420168
M00049	90	XGBoost	Precision	0.9731425210742991
M00049	90	XGBoost	Recall	0.9900279218189071
M00049	90	XGBoost	Pos Pred Value	0.9731425210742991
M00049	90	XGBoost	Neg Pred Value	0.9509322865554467
M00050	10	XGBoost	F1	0.9467688076998625
M00050	10	XGBoost	Precision	0.9709911361804996
M00050	10	XGBoost	Recall	0.923726
M00050	10	XGBoost	Pos Pred Value	0.9709911361804996
M00050	10	XGBoost	Neg Pred Value	0.6557093425605536
M00050	20	XGBoost	F1	0.9674142227333717
M00050	20	XGBoost	Precision	0.9675996932515337
M00050	20	XGBoost	Recall	0.9672288233039479
M00050	20	XGBoost	Pos Pred Value	0.9675996932515337
M00050	20	XGBoost	Neg Pred Value	0.8108407079646018
M00050	30	XGBoost	F1	0.9724630776560267
M00050	30	XGBoost	Precision	0.9670267197271177
M00050	30	XGBoost	Recall	0.9779609045611345
M00050	30	XGBoost	Pos Pred Value	0.9670267197271176
M00050	30	XGBoost	Neg Pred Value	0.8635824436536179
M00050	40	XGBoost	F1	0.9797825672325005
M00050	40	XGBoost	Precision	0.9751328777524677
M00050	40	XGBoost	Recall	0.9844768110387121
M00050	40	XGBoost	Pos Pred Value	0.9751328777524677
M00050	40	XGBoost	Neg Pred Value	0.9049295774647885
M00050	50	XGBoost	F1	0.9841603053435114
M00050	50	XGBoost	Precision	0.9800456100342075
M00050	50	XGBoost	Recall	0.9883096972019931
M00050	50	XGBoost	Pos Pred Value	0.9800456100342074
M00050	50	XGBoost	Neg Pred Value	0.9289044289044291
M00050	60	XGBoost	F1	0.9881498470948012
M00050	60	XGBoost	Precision	0.9855127716355319
M00050	60	XGBoost	Recall	0.9908010732081257
M00050	60	XGBoost	Pos Pred Value	0.9855127716355319
M00050	60	XGBoost	Neg Pred Value	0.9450800915331807
M00050	70	XGBoost	F1	0.9891096675582729
M00050	70	XGBoost	Precision	0.9860952380952381
M00050	70	XGBoost	Recall	0.99214258336527406
M00050	70	XGBoost	Pos Pred Value	0.9860952380952381
M00050	70	XGBoost	Neg Pred Value	0.9528735632183908
M00050	80	XGBoost	F1	0.9916802142105766
M00050	80	XGBoost	Precision	0.9896926894445505
M00050	80	XGBoost	Recall	0.9936757378305864
M00050	80	XGBoost	Pos Pred Value	0.9896926894445505
M00050	80	XGBoost	Neg Pred Value	0.9625425652667421
M00050	90	XGBoost	F1	0.9931153184165233
M00050	90	XGBoost	Precision	0.9910305343511451
M00050	90	XGBoost	Recall	0.9952088922958988
M00050	90	XGBoost	Pos Pred Value	0.9910305343511451
M00050	90	XGBoost	Neg Pred Value	0.9715909090909092
M00051	10	XGBoost	F1	0.5355191256830601
M00051	10	XGBoost	Precision	0.8963414634146342
M00051	10	XGBoost	Recall	0.38181818181818183
M00051	10	XGBoost	Pos Pred Value	0.8963414634146353
M00051	10	XGBoost	Neg Pred Value	0.9600402955003359
M00051	20	XGBoost	F1	0.7217806041335452
M00051	20	XGBoost	Precision	0.930328
M00051	20	XGBoost	Recall	0.5896103896103896
M00051	20	XGBoost	Pos Pred Value	0.9303278688524599
M00051	20	XGBoost	Neg Pred Value	0.9731109598366235
M00051	30	XGBoost	F1	0.79708
M00051	30	XGBoost	Precision	0.91
M00051	30	XGBoost	Recall	0.7090909090909091
M00051	30	XGBoost	Pos Pred Value	0.9099999999999993
M00051	30	XGBoost	Neg Pred Value	0.9807560137457044
M00051	40	XGBoost	F1	0.8485714285714285
M00051	40	XGBoost	Precision	0.9428571428571428
M00051	40	XGBoost	Recall	0.7714285714285715
M00051	40	XGBoost	Pos Pred Value	0.942857
M00051	40	XGBoost	Neg Pred Value	0.9848406546080966
M00051	50	XGBoost	F1	0.8934993084370676
M00051	50	XGBoost	Precision	0.9556213017751479
M00051	50	XGBoost	Recall	0.8389610389610389
M00051	50	XGBoost	Pos Pred Value	0.9556213017751477
M00051	50	XGBoost	Neg Pred Value	0.989277
M00051	60	XGBoost	F1	0.8950276243093923
M00051	60	XGBoost	Precision	0.9557522123893806
M00051	60	XGBoost	Recall	0.8415584415584415
M00051	60	XGBoost	Pos Pred Value	0.9557522123893804
M00051	60	XGBoost	Neg Pred Value	0.989448
M00051	70	XGBoost	F1	0.9392712550607288
M00051	70	XGBoost	Precision	0.9775280898876404
M00051	70	XGBoost	Recall	0.9038961038961039
M00051	70	XGBoost	Pos Pred Value	0.9775280898876401
M00051	70	XGBoost	Neg Pred Value	0.9935808466342818
M00051	80	XGBoost	F1	0.9364005412719892
M00051	80	XGBoost	Precision	0.9774011299435028
M00051	80	XGBoost	Recall	0.8987012987012987
M00051	80	XGBoost	Pos Pred Value	0.9774011299435025
M00051	80	XGBoost	Neg Pred Value	0.9932362122788762
M00051	90	XGBoost	F1	0.9601063829787234
M00051	90	XGBoost	Precision	0.9836512261580381
M00051	90	XGBoost	Recall	0.9376623376623376
M00051	90	XGBoost	Pos Pred Value	0.9836512261580388
M00051	90	XGBoost	Neg Pred Value	0.995828
M00052	10	XGBoost	F1	0.946032
M00052	10	XGBoost	Precision	0.9614782948768088
M00052	10	XGBoost	Recall	0.9310736602916114
M00052	10	XGBoost	Pos Pred Value	0.9614782948768088
M00052	10	XGBoost	Neg Pred Value	0.6381709741550694
M00052	20	XGBoost	F1	0.9606404269513009
M00052	20	XGBoost	Precision	0.9669992325402916
M00052	20	XGBoost	Recall	0.9543647036546109
M00052	20	XGBoost	Pos Pred Value	0.9669992325402916
M00052	20	XGBoost	Neg Pred Value	0.7345814977973569
M00052	30	XGBoost	F1	0.9676560121765602
M00052	30	XGBoost	Precision	0.9722806346778818
M00052	30	XGBoost	Recall	0.9630751751562204
M00052	30	XGBoost	Pos Pred Value	0.9722806346778818
M00052	30	XGBoost	Neg Pred Value	0.7806524184476941
M00052	40	XGBoost	F1	0.9753461027877869
M00052	40	XGBoost	Precision	0.9768281101614434
M00052	40	XGBoost	Recall	0.9738685854951714
M00052	40	XGBoost	Pos Pred Value	0.9768281101614434
M00052	40	XGBoost	Neg Pred Value	0.8385964912280703
M00052	50	XGBoost	F1	0.9783968163729392
M00052	50	XGBoost	Precision	0.9791390100512043
M00052	50	XGBoost	Recall	0.9776557470176103
M00052	50	XGBoost	Pos Pred Value	0.9791390100512042
M00052	50	XGBoost	Neg Pred Value	0.8606847697756785
M00052	60	XGBoost	F1	0.9827749384819232
M00052	60	XGBoost	Precision	0.982403
M00052	60	XGBoost	Recall	0.9831471312251467
M00052	60	XGBoost	Pos Pred Value	0.982403
M00052	60	XGBoost	Neg Pred Value	0.8934131736526946
M00052	70	XGBoost	F1	0.9862676389809641
M00052	70	XGBoost	Precision	0.9865479348237969
M00052	70	XGBoost	Recall	0.985988
M00052	70	XGBoost	Pos Pred Value	0.986548
M00052	70	XGBoost	Neg Pred Value	0.9121140142517815
M00052	80	XGBoost	F1	0.9881199321138978
M00052	80	XGBoost	Precision	0.984038
M00052	80	XGBoost	Recall	0.9922363188790002
M00052	80	XGBoost	Pos Pred Value	0.9840375586854461
M00052	80	XGBoost	Neg Pred Value	0.948428
M00052	90	XGBoost	F1	0.9908412803323576
M00052	90	XGBoost	Precision	0.988136
M00052	90	XGBoost	Recall	0.9935618254118538
M00052	90	XGBoost	Pos Pred Value	0.9881355932203391
M00052	90	XGBoost	Neg Pred Value	0.9580246913580244
M00053	10	XGBoost	F1	0.9118160353146495
M00053	10	XGBoost	Precision	0.9244379683597003
M00053	10	XGBoost	Recall	0.8995341300384849
M00053	10	XGBoost	Pos Pred Value	0.9244379683597003
M00053	10	XGBoost	Neg Pred Value	0.6231003039513677
M00053	20	XGBoost	F1	0.9418416801292406
M00053	20	XGBoost	Precision	0.9389973827259915
M00053	20	XGBoost	Recall	0.9447032610897306
M00053	20	XGBoost	Pos Pred Value	0.9389973827259915
M00053	20	XGBoost	Neg Pred Value	0.7632263660017344
M00053	30	XGBoost	F1	0.9508097776883614
M00053	30	XGBoost	Precision	0.9444444444444444
M00053	30	XGBoost	Recall	0.957261
M00053	30	XGBoost	Pos Pred Value	0.9444444444444445
M00053	30	XGBoost	Neg Pred Value	0.8109318996415769
M00053	40	XGBoost	F1	0.9614063447161043
M00053	40	XGBoost	Precision	0.9590808304777263
M00053	40	XGBoost	Recall	0.9637431638646952
M00053	40	XGBoost	Pos Pred Value	0.9590808304777263
M00053	40	XGBoost	Neg Pred Value	0.8455565142364107
M00053	50	XGBoost	F1	0.9650575641284589
M00053	50	XGBoost	Precision	0.9623363544813696
M00053	50	XGBoost	Recall	0.9677942070083047
M00053	50	XGBoost	Pos Pred Value	0.9623363544813696
M00053	50	XGBoost	Neg Pred Value	0.8623376623376624
M00053	60	XGBoost	F1	0.9721800708143652
M00053	60	XGBoost	Precision	0.9710994341147938
M00053	60	XGBoost	Recall	0.9732631152521775
M00053	60	XGBoost	Pos Pred Value	0.9710994341147938
M00053	60	XGBoost	Neg Pred Value	0.8873720136518772
M00053	70	XGBoost	F1	0.9791540174053835
M00053	70	XGBoost	Precision	0.9783619817997978
M00053	70	XGBoost	Recall	0.9799473364391331
M00053	70	XGBoost	Pos Pred Value	0.9783619817997977
M00053	70	XGBoost	Neg Pred Value	0.915745
M00053	80	XGBoost	F1	0.9843291881508441
M00053	80	XGBoost	Precision	0.9826402906742027
M00053	80	XGBoost	Recall	0.9860239011545473
M00053	80	XGBoost	Pos Pred Value	0.9826402906742028
M00053	80	XGBoost	Neg Pred Value	0.9408233276157805
M00053	90	XGBoost	F1	0.9915048543689321
M00053	90	XGBoost	Precision	0.9901030094930318
M00053	90	XGBoost	Recall	0.9929106744986834
M00053	90	XGBoost	Pos Pred Value	0.9901030094930318
M00053	90	XGBoost	Neg Pred Value	0.97006
M00060	10	XGBoost	F1	0.932407
M00060	10	XGBoost	Precision	0.9959514170040485
M00060	10	XGBoost	Recall	0.8764845605700713
M00060	10	XGBoost	Pos Pred Value	0.9959514170040484
M00060	10	XGBoost	Neg Pred Value	0.9551530832255283
M00060	20	XGBoost	F1	0.9901873327386262
M00060	20	XGBoost	Precision	0.9916617033948779
M00060	20	XGBoost	Recall	0.9887173396674585
M00060	20	XGBoost	Pos Pred Value	0.9916617033948777
M00060	20	XGBoost	Neg Pred Value	0.9957216843053367
M00060	30	XGBoost	F1	0.995261
M00060	30	XGBoost	Precision	0.9929078014184397
M00060	30	XGBoost	Recall	0.997625
M00060	30	XGBoost	Pos Pred Value	0.9929078014184397
M00060	30	XGBoost	Neg Pred Value	0.999097
M00060	40	XGBoost	F1	0.995263
M00060	40	XGBoost	Precision	0.9923258559622196
M00060	40	XGBoost	Recall	0.9982185273159145
M00060	40	XGBoost	Pos Pred Value	0.9923258559622197
M00060	40	XGBoost	Neg Pred Value	0.9993221870763669
M00060	50	XGBoost	F1	0.9964454976303317
M00060	50	XGBoost	Precision	0.9940898345153665
M00060	50	XGBoost	Recall	0.998812
M00060	50	XGBoost	Pos Pred Value	0.9940898345153663
M00060	50	XGBoost	Neg Pred Value	0.9995483288166215
M00060	60	XGBoost	F1	0.996743
M00060	60	XGBoost	Precision	0.9940933254577673
M00060	60	XGBoost	Recall	0.99940617577197155
M00060	60	XGBoost	Pos Pred Value	0.9940933254577671
M00060	60	XGBoost	Neg Pred Value	0.9997741133950757
M00060	70	XGBoost	F1	0.996743
M00060	70	XGBoost	Precision	0.9940933254577673
M00060	70	XGBoost	Recall	0.99940617577197155
M00060	70	XGBoost	Pos Pred Value	0.9940933254577671
M00060	70	XGBoost	Neg Pred Value	0.9997741133950757
M00060	80	XGBoost	F1	0.9970396684428656
M00060	80	XGBoost	Precision	0.9940968122786304
M00060	80	XGBoost	Recall	1
M00060	80	XGBoost	Pos Pred Value	0.9940968122786303
M00060	80	XGBoost	Neg Pred Value	1
M00060	90	XGBoost	F1	0.9970396684428656
M00060	90	XGBoost	Precision	0.9940968122786304
M00060	90	XGBoost	Recall	1
M00060	90	XGBoost	Pos Pred Value	0.9940968122786303
M00060	90	XGBoost	Neg Pred Value	1
M00061	10	XGBoost	F1	0.8267929634641408
M00061	10	XGBoost	Precision	0.9870759289176091
M00061	10	XGBoost	Recall	0.7112922002328289
M00061	10	XGBoost	Pos Pred Value	0.987076
M00061	10	XGBoost	Neg Pred Value	0.8984022941417451
M00061	20	XGBoost	F1	0.9093152375077114
M00061	20	XGBoost	Precision	0.9671916010498688
M00061	20	XGBoost	Recall	0.8579743888242142
M00061	20	XGBoost	Pos Pred Value	0.9671916010498687
M00061	20	XGBoost	Neg Pred Value	0.9469103568320278
M00061	30	XGBoost	F1	0.9234956153613547
M00061	30	XGBoost	Precision	0.9609817495280051
M00061	30	XGBoost	Recall	0.8888242142025611
M00061	30	XGBoost	Pos Pred Value	0.9609817495280052
M00061	30	XGBoost	Neg Pred Value	0.957846
M00061	40	XGBoost	F1	0.9315883402736467
M00061	40	XGBoost	Precision	0.9525547445255474
M00061	40	XGBoost	Recall	0.9115250291036089
M00061	40	XGBoost	Pos Pred Value	0.9525547445255474
M00061	40	XGBoost	Neg Pred Value	0.966041
M00061	50	XGBoost	F1	0.9462239200705259
M00061	50	XGBoost	Precision	0.9554896142433235
M00061	50	XGBoost	Recall	0.9371362048894063
M00061	50	XGBoost	Pos Pred Value	0.9554896142433236
M00061	50	XGBoost	Neg Pred Value	0.9756482525366403
M00061	60	XGBoost	F1	0.9508679023242129
M00061	60	XGBoost	Precision	0.9613325401546698
M00061	60	XGBoost	Recall	0.940629
M00061	60	XGBoost	Pos Pred Value	0.9613325401546697
M00061	60	XGBoost	Neg Pred Value	0.9770218517684164
M00061	70	XGBoost	F1	0.9610769681006731
M00061	70	XGBoost	Precision	0.9664508534432019
M00061	70	XGBoost	Recall	0.9557625145518044
M00061	70	XGBoost	Pos Pred Value	0.966451
M00061	70	XGBoost	Neg Pred Value	0.9828093191585615
M00061	80	XGBoost	F1	0.9664820751967357
M00061	80	XGBoost	Precision	0.9678925861062464
M00061	80	XGBoost	Recall	0.9650756693830035
M00061	80	XGBoost	Pos Pred Value	0.9678925861062465
M00061	80	XGBoost	Neg Pred Value	0.9863852961198094
M00061	90	XGBoost	F1	0.972738
M00061	90	XGBoost	Precision	0.969364
M00061	90	XGBoost	Recall	0.9761350407450524
M00061	90	XGBoost	Pos Pred Value	0.9693641618497111
M00061	90	XGBoost	Neg Pred Value	0.9906605922551254
M00063	10	XGBoost	F1	0.9074770573190913
M00063	10	XGBoost	Precision	0.9505200126063662
M00063	10	XGBoost	Recall	0.8681635002878526
M00063	10	XGBoost	Pos Pred Value	0.9505200126063663
M00063	10	XGBoost	Neg Pred Value	0.8445877163216831
M00063	20	XGBoost	F1	0.9572994806693594
M00063	20	XGBoost	Precision	0.9595141700404858
M00063	20	XGBoost	Recall	0.9550949913644214
M00063	20	XGBoost	Pos Pred Value	0.9595141700404858
M00063	20	XGBoost	Neg Pred Value	0.941397
M00063	30	XGBoost	F1	0.969297
M00063	30	XGBoost	Precision	0.9662471395881007
M00063	30	XGBoost	Recall	0.9723661485319517
M00063	30	XGBoost	Pos Pred Value	0.9662471395881006
M00063	30	XGBoost	Neg Pred Value	0.9634146341463415
M00063	40	XGBoost	F1	0.9714695340501791
M00063	40	XGBoost	Precision	0.967724
M00063	40	XGBoost	Recall	0.975245
M00063	40	XGBoost	Pos Pred Value	0.9677235075692658
M00063	40	XGBoost	Neg Pred Value	0.9671630393279878
M00063	50	XGBoost	F1	0.9780896462838322
M00063	50	XGBoost	Precision	0.9732117412368196
M00063	50	XGBoost	Recall	0.9830166954519286
M00063	50	XGBoost	Pos Pred Value	0.9732117412368197
M00063	50	XGBoost	Neg Pred Value	0.9774032937571812
M00063	60	XGBoost	F1	0.9793340987370838
M00063	60	XGBoost	Precision	0.976531
M00063	60	XGBoost	Recall	0.982153
M00063	60	XGBoost	Pos Pred Value	0.9765311963365769
M00063	60	XGBoost	Neg Pred Value	0.9763899466869763
M00063	70	XGBoost	F1	0.9850574712643679
M00063	70	XGBoost	Precision	0.9833620195065979
M00063	70	XGBoost	Recall	0.9867587795048935
M00063	70	XGBoost	Pos Pred Value	0.9833620195065979
M00063	70	XGBoost	Neg Pred Value	0.982536
M00063	80	XGBoost	F1	0.988787
M00063	80	XGBoost	Precision	0.9876507754164273
M00063	80	XGBoost	Recall	0.9899251583189407
M00063	80	XGBoost	Pos Pred Value	0.9876507754164274
M00063	80	XGBoost	Neg Pred Value	0.9867323730098558
M00063	90	XGBoost	F1	0.991372
M00063	90	XGBoost	Precision	0.9905172413793103
M00063	90	XGBoost	Recall	0.9922279792746114
M00063	90	XGBoost	Pos Pred Value	0.9905172413793104
M00063	90	XGBoost	Neg Pred Value	0.9897727272727271
M00064	10	XGBoost	F1	0.8694638694638694
M00064	10	XGBoost	Precision	0.9583761562178829
M00064	10	XGBoost	Recall	0.7956484641638225
M00064	10	XGBoost	Pos Pred Value	0.958376
M00064	10	XGBoost	Neg Pred Value	0.885242
M00064	20	XGBoost	F1	0.9148795047534822
M00064	20	XGBoost	Precision	0.9495181275814594
M00064	20	XGBoost	Recall	0.882679
M00064	20	XGBoost	Pos Pred Value	0.9495181275814594
M00064	20	XGBoost	Neg Pred Value	0.9302207561532605
M00064	30	XGBoost	F1	0.9404915912031048
M00064	30	XGBoost	Precision	0.9507410636442895
M00064	30	XGBoost	Recall	0.9304607508532423
M00064	30	XGBoost	Pos Pred Value	0.9507410636442893
M00064	30	XGBoost	Neg Pred Value	0.9573967590172504
M00064	40	XGBoost	F1	0.9553072625698324
M00064	40	XGBoost	Precision	0.9623376623376624
M00064	40	XGBoost	Recall	0.9483788395904437
M00064	40	XGBoost	Pos Pred Value	0.9623376623376624
M00064	40	XGBoost	Neg Pred Value	0.9682414698162729
M00064	50	XGBoost	F1	0.9632949210413999
M00064	50	XGBoost	Precision	0.9637062339880444
M00064	50	XGBoost	Recall	0.9628839590443686
M00064	50	XGBoost	Pos Pred Value	0.9637062339880444
M00064	50	XGBoost	Neg Pred Value	0.9769719428268926
M00064	60	XGBoost	F1	0.9703940362087327
M00064	60	XGBoost	Precision	0.968949
M00064	60	XGBoost	Recall	0.9718430034129693
M00064	60	XGBoost	Pos Pred Value	0.9689493832411741
M00064	60	XGBoost	Neg Pred Value	0.9824887237994163
M00064	70	XGBoost	F1	0.974239
M00064	70	XGBoost	Precision	0.9723756906077348
M00064	70	XGBoost	Recall	0.9761092150170648
M00064	70	XGBoost	Pos Pred Value	0.9723756906077349
M00064	70	XGBoost	Neg Pred Value	0.9851340589328379
M00064	80	XGBoost	F1	0.9806917037980055
M00064	80	XGBoost	Precision	0.9755170958210215
M00064	80	XGBoost	Recall	0.9859215017064846
M00064	80	XGBoost	Pos Pred Value	0.9755170958210216
M00064	80	XGBoost	Neg Pred Value	0.9912023460410557
M00064	90	XGBoost	F1	0.9835234474017744
M00064	90	XGBoost	Precision	0.9740585774058578
M00064	90	XGBoost	Recall	0.9931740614334471
M00064	90	XGBoost	Pos Pred Value	0.9740585774058577
M00064	90	XGBoost	Neg Pred Value	0.9957104557640751
M00082	10	XGBoost	F1	0.9040034438226432
M00082	10	XGBoost	Precision	0.9455200360198109
M00082	10	XGBoost	Recall	0.865979
M00082	10	XGBoost	Pos Pred Value	0.9455200360198109
M00082	10	XGBoost	Neg Pred Value	0.6126340882002385
M00082	20	XGBoost	F1	0.9366718831507564
M00082	20	XGBoost	Precision	0.9480464625131996
M00082	20	XGBoost	Recall	0.9255670103092783
M00082	20	XGBoost	Pos Pred Value	0.9480464625131996
M00082	20	XGBoost	Neg Pred Value	0.7393501805054151
M00082	30	XGBoost	F1	0.9573790695286022
M00082	30	XGBoost	Precision	0.9537548598322079
M00082	30	XGBoost	Recall	0.9610309278350515
M00082	30	XGBoost	Pos Pred Value	0.9537548598322079
M00082	30	XGBoost	Neg Pred Value	0.8467153284671531
M00082	40	XGBoost	F1	0.9666120442441624
M00082	40	XGBoost	Precision	0.9603174603174603
M00082	40	XGBoost	Recall	0.9729896907216495
M00082	40	XGBoost	Pos Pred Value	0.9603174603174603
M00082	40	XGBoost	Neg Pred Value	0.8913764510779438
M00082	50	XGBoost	F1	0.9749514364584398
M00082	50	XGBoost	Precision	0.9669438247819915
M00082	50	XGBoost	Recall	0.9830927835051546
M00082	50	XGBoost	Pos Pred Value	0.9669438247819915
M00082	50	XGBoost	Neg Pred Value	0.9310344827586206
M00082	60	XGBoost	F1	0.9803841438496117
M00082	60	XGBoost	Precision	0.9716484406642365
M00082	60	XGBoost	Recall	0.9892783505154639
M00082	60	XGBoost	Pos Pred Value	0.9716484406642365
M00082	60	XGBoost	Neg Pred Value	0.956007
M00082	70	XGBoost	F1	0.9838379705400981
M00082	70	XGBoost	Precision	0.9762484774665042
M00082	70	XGBoost	Recall	0.9915463917525773
M00082	70	XGBoost	Pos Pred Value	0.9762484774665042
M00082	70	XGBoost	Neg Pred Value	0.9656616415410385
M00082	80	XGBoost	F1	0.9858003881908266
M00082	80	XGBoost	Precision	0.9769184045353311
M00082	80	XGBoost	Recall	0.9948453608247423
M00082	80	XGBoost	Pos Pred Value	0.976918
M00082	80	XGBoost	Neg Pred Value	0.978831
M00082	90	XGBoost	F1	0.9893617021276596
M00082	90	XGBoost	Precision	0.9817295980511571
M00082	90	XGBoost	Recall	0.9971134020618557
M00082	90	XGBoost	Pos Pred Value	0.9817295980511572
M00082	90	XGBoost	Neg Pred Value	0.9882747068676718
M00083	10	XGBoost	F1	0.9216127711829717
M00083	10	XGBoost	Precision	0.9520084566596194
M00083	10	XGBoost	Recall	0.8930979769932567
M00083	10	XGBoost	Pos Pred Value	0.9520084566596194
M00083	10	XGBoost	Neg Pred Value	0.6122302158273382
M00083	20	XGBoost	F1	0.9396362182690385
M00083	20	XGBoost	Precision	0.9470185334407736
M00083	20	XGBoost	Recall	0.932368
M00083	20	XGBoost	Pos Pred Value	0.9470185334407736
M00083	20	XGBoost	Neg Pred Value	0.7050173010380623
M00083	30	XGBoost	F1	0.9534583705467897
M00083	30	XGBoost	Precision	0.9541211519364449
M00083	30	XGBoost	Recall	0.9527965093216978
M00083	30	XGBoost	Pos Pred Value	0.9541211519364449
M00083	30	XGBoost	Neg Pred Value	0.7806451612903229
M00083	40	XGBoost	F1	0.9631322667196661
M00083	40	XGBoost	Precision	0.9651463851822346
M00083	40	XGBoost	Recall	0.961127
M00083	40	XGBoost	Pos Pred Value	0.9651463851822346
[truncated: 45,656 more rows]
