# Supplementary material for: Predicting metabolic modules in incomplete bacterial genomes with MetaPathPredict
Source: eLife. 2024 May 2;13:e85749. doi: 10.7554/eLife.85749 (PMC11065424; doi:10.7554/eLife.85749)
Supplement: Figure 3—source data 1. [file elife-85749-fig3-data1.xlsx]

## Sheet: Figure_3_Source_Data
Module name	Percent of protein families retained	Model type	Metric	Score
M00001	10	MetaPathPredict	F1	0.888889
M00001	10	MetaPathPredict	Precision	1
M00001	10	MetaPathPredict	Recall	0.8
M00001	10	MetaPathPredict	Pos Pred Value	1
M00001	10	MetaPathPredict	Neg Pred Value	0.8928571428571429
M00001	20	MetaPathPredict	F1	0.9166666666666666
M00001	20	MetaPathPredict	Precision	0.9166666666666666
M00001	20	MetaPathPredict	Recall	0.9166666666666666
M00001	20	MetaPathPredict	Pos Pred Value	0.9166666666666667
M00001	20	MetaPathPredict	Neg Pred Value	0.9642857142857143
M00001	30	MetaPathPredict	F1	0.9600000000000001
M00001	30	MetaPathPredict	Precision	1
M00001	30	MetaPathPredict	Recall	0.9230769230769231
M00001	30	MetaPathPredict	Pos Pred Value	1
M00001	30	MetaPathPredict	Neg Pred Value	0.9642857142857143
M00001	40	MetaPathPredict	F1	0.923077
M00001	40	MetaPathPredict	Precision	1
M00001	40	MetaPathPredict	Recall	0.8571428571428571
M00001	40	MetaPathPredict	Pos Pred Value	1
M00001	40	MetaPathPredict	Neg Pred Value	0.9285714285714285
M00001	50	MetaPathPredict	F1	0.9600000000000001
M00001	50	MetaPathPredict	Precision	1
M00001	50	MetaPathPredict	Recall	0.9230769230769231
M00001	50	MetaPathPredict	Pos Pred Value	1
M00001	50	MetaPathPredict	Neg Pred Value	0.9642857142857143
M00001	60	MetaPathPredict	F1	0.923077
M00001	60	MetaPathPredict	Precision	1
M00001	60	MetaPathPredict	Recall	0.8571428571428571
M00001	60	MetaPathPredict	Pos Pred Value	1
M00001	60	MetaPathPredict	Neg Pred Value	0.9285714285714285
M00001	70	MetaPathPredict	F1	0.923077
M00001	70	MetaPathPredict	Precision	1
M00001	70	MetaPathPredict	Recall	0.8571428571428571
M00001	70	MetaPathPredict	Pos Pred Value	1
M00001	70	MetaPathPredict	Neg Pred Value	0.9285714285714285
M00001	80	MetaPathPredict	F1	0.923077
M00001	80	MetaPathPredict	Precision	1
M00001	80	MetaPathPredict	Recall	0.8571428571428571
M00001	80	MetaPathPredict	Pos Pred Value	1
M00001	80	MetaPathPredict	Neg Pred Value	0.9285714285714285
M00001	90	MetaPathPredict	F1	0.923077
M00001	90	MetaPathPredict	Precision	1
M00001	90	MetaPathPredict	Recall	0.8571428571428571
M00001	90	MetaPathPredict	Pos Pred Value	1
M00001	90	MetaPathPredict	Neg Pred Value	0.9285714285714285
M00002	10	MetaPathPredict	F1	0.9508196721311475
M00002	10	MetaPathPredict	Precision	1
M00002	10	MetaPathPredict	Recall	0.90625
M00002	10	MetaPathPredict	Pos Pred Value	1
M00002	10	MetaPathPredict	Neg Pred Value	0.7272727272727272
M00002	20	MetaPathPredict	F1	0.9206349206349206
M00002	20	MetaPathPredict	Precision	1
M00002	20	MetaPathPredict	Recall	0.8529411764705882
M00002	20	MetaPathPredict	Pos Pred Value	1
M00002	20	MetaPathPredict	Neg Pred Value	0.5454545454545455
M00002	30	MetaPathPredict	F1	0.9666666666666666
M00002	30	MetaPathPredict	Precision	1
M00002	30	MetaPathPredict	Recall	0.9354838709677419
M00002	30	MetaPathPredict	Pos Pred Value	1
M00002	30	MetaPathPredict	Neg Pred Value	0.818182
M00002	40	MetaPathPredict	F1	0.9508196721311475
M00002	40	MetaPathPredict	Precision	1
M00002	40	MetaPathPredict	Recall	0.90625
M00002	40	MetaPathPredict	Pos Pred Value	1
M00002	40	MetaPathPredict	Neg Pred Value	0.7272727272727272
M00002	50	MetaPathPredict	F1	0.9666666666666666
M00002	50	MetaPathPredict	Precision	1
M00002	50	MetaPathPredict	Recall	0.9354838709677419
M00002	50	MetaPathPredict	Pos Pred Value	1
M00002	50	MetaPathPredict	Neg Pred Value	0.818182
M00002	60	MetaPathPredict	F1	0.9508196721311475
M00002	60	MetaPathPredict	Precision	1
M00002	60	MetaPathPredict	Recall	0.90625
M00002	60	MetaPathPredict	Pos Pred Value	1
M00002	60	MetaPathPredict	Neg Pred Value	0.7272727272727272
M00002	70	MetaPathPredict	F1	0.9666666666666666
M00002	70	MetaPathPredict	Precision	1
M00002	70	MetaPathPredict	Recall	0.9354838709677419
M00002	70	MetaPathPredict	Pos Pred Value	1
M00002	70	MetaPathPredict	Neg Pred Value	0.818182
M00002	80	MetaPathPredict	F1	0.9508196721311475
M00002	80	MetaPathPredict	Precision	1
M00002	80	MetaPathPredict	Recall	0.90625
M00002	80	MetaPathPredict	Pos Pred Value	1
M00002	80	MetaPathPredict	Neg Pred Value	0.7272727272727272
M00002	90	MetaPathPredict	F1	0.9508196721311475
M00002	90	MetaPathPredict	Precision	1
M00002	90	MetaPathPredict	Recall	0.90625
M00002	90	MetaPathPredict	Pos Pred Value	1
M00002	90	MetaPathPredict	Neg Pred Value	0.7272727272727272
M00003	10	MetaPathPredict	F1	0.9268292682926829
M00003	10	MetaPathPredict	Precision	0.95
M00003	10	MetaPathPredict	Recall	0.9047619047619048
M00003	10	MetaPathPredict	Pos Pred Value	0.9500000000000001
M00003	10	MetaPathPredict	Neg Pred Value	0.9
M00003	20	MetaPathPredict	F1	0.9230769230769231
M00003	20	MetaPathPredict	Precision	0.9
M00003	20	MetaPathPredict	Recall	0.9473684210526315
M00003	20	MetaPathPredict	Pos Pred Value	0.9
M00003	20	MetaPathPredict	Neg Pred Value	0.9500000000000001
M00003	30	MetaPathPredict	F1	1
M00003	30	MetaPathPredict	Precision	1
M00003	30	MetaPathPredict	Recall	1
M00003	30	MetaPathPredict	Pos Pred Value	1
M00003	30	MetaPathPredict	Neg Pred Value	1
M00003	40	MetaPathPredict	F1	0.9500000000000001
M00003	40	MetaPathPredict	Precision	0.95
M00003	40	MetaPathPredict	Recall	0.95
M00003	40	MetaPathPredict	Pos Pred Value	0.95
M00003	40	MetaPathPredict	Neg Pred Value	0.95
M00003	50	MetaPathPredict	F1	1
M00003	50	MetaPathPredict	Precision	1
M00003	50	MetaPathPredict	Recall	1
M00003	50	MetaPathPredict	Pos Pred Value	1
M00003	50	MetaPathPredict	Neg Pred Value	1
M00003	60	MetaPathPredict	F1	0.9500000000000001
M00003	60	MetaPathPredict	Precision	0.95
M00003	60	MetaPathPredict	Recall	0.95
M00003	60	MetaPathPredict	Pos Pred Value	0.95
M00003	60	MetaPathPredict	Neg Pred Value	0.95
M00003	70	MetaPathPredict	F1	0.9500000000000001
M00003	70	MetaPathPredict	Precision	0.95
M00003	70	MetaPathPredict	Recall	0.95
M00003	70	MetaPathPredict	Pos Pred Value	0.95
M00003	70	MetaPathPredict	Neg Pred Value	0.95
M00003	80	MetaPathPredict	F1	0.9500000000000001
M00003	80	MetaPathPredict	Precision	0.95
M00003	80	MetaPathPredict	Recall	0.95
M00003	80	MetaPathPredict	Pos Pred Value	0.95
M00003	80	MetaPathPredict	Neg Pred Value	0.95
M00003	90	MetaPathPredict	F1	1
M00003	90	MetaPathPredict	Precision	1
M00003	90	MetaPathPredict	Recall	1
M00003	90	MetaPathPredict	Pos Pred Value	1
M00003	90	MetaPathPredict	Neg Pred Value	1
M00004	10	MetaPathPredict	F1	1
M00004	10	MetaPathPredict	Precision	1
M00004	10	MetaPathPredict	Recall	1
M00004	10	MetaPathPredict	Pos Pred Value	1
M00004	10	MetaPathPredict	Neg Pred Value	1
M00004	20	MetaPathPredict	F1	1
M00004	20	MetaPathPredict	Precision	1
M00004	20	MetaPathPredict	Recall	1
M00004	20	MetaPathPredict	Pos Pred Value	1
M00004	20	MetaPathPredict	Neg Pred Value	1
M00004	30	MetaPathPredict	F1	1
M00004	30	MetaPathPredict	Precision	1
M00004	30	MetaPathPredict	Recall	1
M00004	30	MetaPathPredict	Pos Pred Value	1
M00004	30	MetaPathPredict	Neg Pred Value	1
M00004	40	MetaPathPredict	F1	1
M00004	40	MetaPathPredict	Precision	1
M00004	40	MetaPathPredict	Recall	1
M00004	40	MetaPathPredict	Pos Pred Value	1
M00004	40	MetaPathPredict	Neg Pred Value	1
M00004	50	MetaPathPredict	F1	1
M00004	50	MetaPathPredict	Precision	1
M00004	50	MetaPathPredict	Recall	1
M00004	50	MetaPathPredict	Pos Pred Value	1
M00004	50	MetaPathPredict	Neg Pred Value	1
M00004	60	MetaPathPredict	F1	1
M00004	60	MetaPathPredict	Precision	1
M00004	60	MetaPathPredict	Recall	1
M00004	60	MetaPathPredict	Pos Pred Value	1
M00004	60	MetaPathPredict	Neg Pred Value	1
M00004	70	MetaPathPredict	F1	1
M00004	70	MetaPathPredict	Precision	1
M00004	70	MetaPathPredict	Recall	1
M00004	70	MetaPathPredict	Pos Pred Value	1
M00004	70	MetaPathPredict	Neg Pred Value	1
M00004	80	MetaPathPredict	F1	1
M00004	80	MetaPathPredict	Precision	1
M00004	80	MetaPathPredict	Recall	1
M00004	80	MetaPathPredict	Pos Pred Value	1
M00004	80	MetaPathPredict	Neg Pred Value	1
M00004	90	MetaPathPredict	F1	1
M00004	90	MetaPathPredict	Precision	1
M00004	90	MetaPathPredict	Recall	1
M00004	90	MetaPathPredict	Pos Pred Value	1
M00004	90	MetaPathPredict	Neg Pred Value	1
M00005	10	MetaPathPredict	F1	1
M00005	10	MetaPathPredict	Precision	1
M00005	10	MetaPathPredict	Recall	1
M00005	10	MetaPathPredict	Pos Pred Value	1
M00005	10	MetaPathPredict	Neg Pred Value	1
M00005	20	MetaPathPredict	F1	1
M00005	20	MetaPathPredict	Precision	1
M00005	20	MetaPathPredict	Recall	1
M00005	20	MetaPathPredict	Pos Pred Value	1
M00005	20	MetaPathPredict	Neg Pred Value	1
M00005	30	MetaPathPredict	F1	1
M00005	30	MetaPathPredict	Precision	1
M00005	30	MetaPathPredict	Recall	1
M00005	30	MetaPathPredict	Pos Pred Value	1
M00005	30	MetaPathPredict	Neg Pred Value	1
M00005	40	MetaPathPredict	F1	1
M00005	40	MetaPathPredict	Precision	1
M00005	40	MetaPathPredict	Recall	1
M00005	40	MetaPathPredict	Pos Pred Value	1
M00005	40	MetaPathPredict	Neg Pred Value	1
M00005	50	MetaPathPredict	F1	1
M00005	50	MetaPathPredict	Precision	1
M00005	50	MetaPathPredict	Recall	1
M00005	50	MetaPathPredict	Pos Pred Value	1
M00005	50	MetaPathPredict	Neg Pred Value	1
M00005	60	MetaPathPredict	F1	1
M00005	60	MetaPathPredict	Precision	1
M00005	60	MetaPathPredict	Recall	1
M00005	60	MetaPathPredict	Pos Pred Value	1
M00005	60	MetaPathPredict	Neg Pred Value	1
M00005	70	MetaPathPredict	F1	1
M00005	70	MetaPathPredict	Precision	1
M00005	70	MetaPathPredict	Recall	1
M00005	70	MetaPathPredict	Pos Pred Value	1
M00005	70	MetaPathPredict	Neg Pred Value	1
M00005	80	MetaPathPredict	F1	1
M00005	80	MetaPathPredict	Precision	1
M00005	80	MetaPathPredict	Recall	1
M00005	80	MetaPathPredict	Pos Pred Value	1
M00005	80	MetaPathPredict	Neg Pred Value	1
M00005	90	MetaPathPredict	F1	1
M00005	90	MetaPathPredict	Precision	1
M00005	90	MetaPathPredict	Recall	1
M00005	90	MetaPathPredict	Pos Pred Value	1
M00005	90	MetaPathPredict	Neg Pred Value	1
M00006	10	MetaPathPredict	F1	1
M00006	10	MetaPathPredict	Precision	1
M00006	10	MetaPathPredict	Recall	1
M00006	10	MetaPathPredict	Pos Pred Value	1
M00006	10	MetaPathPredict	Neg Pred Value	1
M00006	20	MetaPathPredict	F1	1
M00006	20	MetaPathPredict	Precision	1
M00006	20	MetaPathPredict	Recall	1
M00006	20	MetaPathPredict	Pos Pred Value	1
M00006	20	MetaPathPredict	Neg Pred Value	1
M00006	30	MetaPathPredict	F1	1
M00006	30	MetaPathPredict	Precision	1
M00006	30	MetaPathPredict	Recall	1
M00006	30	MetaPathPredict	Pos Pred Value	1
M00006	30	MetaPathPredict	Neg Pred Value	1
M00006	40	MetaPathPredict	F1	0.9500000000000001
M00006	40	MetaPathPredict	Precision	0.95
M00006	40	MetaPathPredict	Recall	0.95
M00006	40	MetaPathPredict	Pos Pred Value	0.95
M00006	40	MetaPathPredict	Neg Pred Value	0.95
M00006	50	MetaPathPredict	F1	1
M00006	50	MetaPathPredict	Precision	1
M00006	50	MetaPathPredict	Recall	1
M00006	50	MetaPathPredict	Pos Pred Value	1
M00006	50	MetaPathPredict	Neg Pred Value	1
M00006	60	MetaPathPredict	F1	1
M00006	60	MetaPathPredict	Precision	1
M00006	60	MetaPathPredict	Recall	1
M00006	60	MetaPathPredict	Pos Pred Value	1
M00006	60	MetaPathPredict	Neg Pred Value	1
M00006	70	MetaPathPredict	F1	1
M00006	70	MetaPathPredict	Precision	1
M00006	70	MetaPathPredict	Recall	1
M00006	70	MetaPathPredict	Pos Pred Value	1
M00006	70	MetaPathPredict	Neg Pred Value	1
M00006	80	MetaPathPredict	F1	1
M00006	80	MetaPathPredict	Precision	1
M00006	80	MetaPathPredict	Recall	1
M00006	80	MetaPathPredict	Pos Pred Value	1
M00006	80	MetaPathPredict	Neg Pred Value	1
M00006	90	MetaPathPredict	F1	1
M00006	90	MetaPathPredict	Precision	1
M00006	90	MetaPathPredict	Recall	1
M00006	90	MetaPathPredict	Pos Pred Value	1
M00006	90	MetaPathPredict	Neg Pred Value	1
M00007	10	MetaPathPredict	F1	0.9859154929577464
M00007	10	MetaPathPredict	Precision	1
M00007	10	MetaPathPredict	Recall	0.9722222222222222
M00007	10	MetaPathPredict	Pos Pred Value	1
M00007	10	MetaPathPredict	Neg Pred Value	0.7999999999999999
M00007	20	MetaPathPredict	F1	0.9577464788732395
M00007	20	MetaPathPredict	Precision	0.9714285714285714
M00007	20	MetaPathPredict	Recall	0.9444444444444444
M00007	20	MetaPathPredict	Pos Pred Value	0.9714285714285714
M00007	20	MetaPathPredict	Neg Pred Value	0.5999999999999999
M00007	30	MetaPathPredict	F1	0.9714285714285714
M00007	30	MetaPathPredict	Precision	0.9714285714285714
M00007	30	MetaPathPredict	Recall	0.9714285714285714
M00007	30	MetaPathPredict	Pos Pred Value	0.9714285714285714
M00007	30	MetaPathPredict	Neg Pred Value	0.8
M00007	40	MetaPathPredict	F1	0.9859154929577464
M00007	40	MetaPathPredict	Precision	1
M00007	40	MetaPathPredict	Recall	0.9722222222222222
M00007	40	MetaPathPredict	Pos Pred Value	1
M00007	40	MetaPathPredict	Neg Pred Value	0.7999999999999999
M00007	50	MetaPathPredict	F1	0.9577464788732395
M00007	50	MetaPathPredict	Precision	0.9714285714285714
M00007	50	MetaPathPredict	Recall	0.9444444444444444
M00007	50	MetaPathPredict	Pos Pred Value	0.9714285714285714
M00007	50	MetaPathPredict	Neg Pred Value	0.5999999999999999
M00007	60	MetaPathPredict	F1	0.9722222222222222
M00007	60	MetaPathPredict	Precision	1
M00007	60	MetaPathPredict	Recall	0.9459459459459459
M00007	60	MetaPathPredict	Pos Pred Value	1
M00007	60	MetaPathPredict	Neg Pred Value	0.5999999999999999
M00007	70	MetaPathPredict	F1	0.9859154929577464
M00007	70	MetaPathPredict	Precision	1
M00007	70	MetaPathPredict	Recall	0.9722222222222222
M00007	70	MetaPathPredict	Pos Pred Value	1
M00007	70	MetaPathPredict	Neg Pred Value	0.7999999999999999
M00007	80	MetaPathPredict	F1	0.9714285714285714
M00007	80	MetaPathPredict	Precision	0.9714285714285714
M00007	80	MetaPathPredict	Recall	0.9714285714285714
M00007	80	MetaPathPredict	Pos Pred Value	0.9714285714285714
M00007	80	MetaPathPredict	Neg Pred Value	0.8
M00007	90	MetaPathPredict	F1	0.9714285714285714
M00007	90	MetaPathPredict	Precision	0.9714285714285714
M00007	90	MetaPathPredict	Recall	0.9714285714285714
M00007	90	MetaPathPredict	Pos Pred Value	0.9714285714285714
M00007	90	MetaPathPredict	Neg Pred Value	0.8
M00008	10	MetaPathPredict	F1	1
M00008	10	MetaPathPredict	Precision	1
M00008	10	MetaPathPredict	Recall	1
M00008	10	MetaPathPredict	Pos Pred Value	1
M00008	10	MetaPathPredict	Neg Pred Value	1
M00008	20	MetaPathPredict	F1	1
M00008	20	MetaPathPredict	Precision	1
M00008	20	MetaPathPredict	Recall	1
M00008	20	MetaPathPredict	Pos Pred Value	1
M00008	20	MetaPathPredict	Neg Pred Value	1
M00008	30	MetaPathPredict	F1	1
M00008	30	MetaPathPredict	Precision	1
M00008	30	MetaPathPredict	Recall	1
M00008	30	MetaPathPredict	Pos Pred Value	1
M00008	30	MetaPathPredict	Neg Pred Value	1
M00008	40	MetaPathPredict	F1	1
M00008	40	MetaPathPredict	Precision	1
M00008	40	MetaPathPredict	Recall	1
M00008	40	MetaPathPredict	Pos Pred Value	1
M00008	40	MetaPathPredict	Neg Pred Value	1
M00008	50	MetaPathPredict	F1	0.8571428571428571
M00008	50	MetaPathPredict	Precision	1
M00008	50	MetaPathPredict	Recall	0.75
M00008	50	MetaPathPredict	Pos Pred Value	1
M00008	50	MetaPathPredict	Neg Pred Value	0.9729729729729729
M00008	60	MetaPathPredict	F1	1
M00008	60	MetaPathPredict	Precision	1
M00008	60	MetaPathPredict	Recall	1
M00008	60	MetaPathPredict	Pos Pred Value	1
M00008	60	MetaPathPredict	Neg Pred Value	1
M00008	70	MetaPathPredict	F1	1
M00008	70	MetaPathPredict	Precision	1
M00008	70	MetaPathPredict	Recall	1
M00008	70	MetaPathPredict	Pos Pred Value	1
M00008	70	MetaPathPredict	Neg Pred Value	1
M00008	80	MetaPathPredict	F1	1
M00008	80	MetaPathPredict	Precision	1
M00008	80	MetaPathPredict	Recall	1
M00008	80	MetaPathPredict	Pos Pred Value	1
M00008	80	MetaPathPredict	Neg Pred Value	1
M00008	90	MetaPathPredict	F1	1
M00008	90	MetaPathPredict	Precision	1
M00008	90	MetaPathPredict	Recall	1
M00008	90	MetaPathPredict	Pos Pred Value	1
M00008	90	MetaPathPredict	Neg Pred Value	1
M00009	10	MetaPathPredict	F1	0.8750000000000001
M00009	10	MetaPathPredict	Precision	1
M00009	10	MetaPathPredict	Recall	0.7777777777777778
M00009	10	MetaPathPredict	Pos Pred Value	1
M00009	10	MetaPathPredict	Neg Pred Value	0.9393939393939393
M00009	20	MetaPathPredict	F1	0.8235294117647058
M00009	20	MetaPathPredict	Precision	1
M00009	20	MetaPathPredict	Recall	0.7
M00009	20	MetaPathPredict	Pos Pred Value	1
M00009	20	MetaPathPredict	Neg Pred Value	0.9090909090909092
M00009	30	MetaPathPredict	F1	0.7999999999999999
M00009	30	MetaPathPredict	Precision	0.8571428571428571
M00009	30	MetaPathPredict	Recall	0.75
M00009	30	MetaPathPredict	Pos Pred Value	0.8571428571428572
M00009	30	MetaPathPredict	Neg Pred Value	0.9393939393939393
M00009	40	MetaPathPredict	F1	0.8750000000000001
M00009	40	MetaPathPredict	Precision	1
M00009	40	MetaPathPredict	Recall	0.7777777777777778
M00009	40	MetaPathPredict	Pos Pred Value	1
M00009	40	MetaPathPredict	Neg Pred Value	0.9393939393939393
M00009	50	MetaPathPredict	F1	0.8750000000000001
M00009	50	MetaPathPredict	Precision	1
M00009	50	MetaPathPredict	Recall	0.7777777777777778
M00009	50	MetaPathPredict	Pos Pred Value	1
M00009	50	MetaPathPredict	Neg Pred Value	0.9393939393939393
M00009	60	MetaPathPredict	F1	0.7999999999999999
M00009	60	MetaPathPredict	Precision	0.8571428571428571
M00009	60	MetaPathPredict	Recall	0.75
M00009	60	MetaPathPredict	Pos Pred Value	0.8571428571428572
M00009	60	MetaPathPredict	Neg Pred Value	0.9393939393939393
M00009	70	MetaPathPredict	F1	0.8750000000000001
M00009	70	MetaPathPredict	Precision	1
M00009	70	MetaPathPredict	Recall	0.7777777777777778
M00009	70	MetaPathPredict	Pos Pred Value	1
M00009	70	MetaPathPredict	Neg Pred Value	0.9393939393939393
M00009	80	MetaPathPredict	F1	0.8750000000000001
M00009	80	MetaPathPredict	Precision	1
M00009	80	MetaPathPredict	Recall	0.7777777777777778
M00009	80	MetaPathPredict	Pos Pred Value	1
M00009	80	MetaPathPredict	Neg Pred Value	0.9393939393939393
M00009	90	MetaPathPredict	F1	0.7999999999999999
M00009	90	MetaPathPredict	Precision	0.8571428571428571
M00009	90	MetaPathPredict	Recall	0.75
M00009	90	MetaPathPredict	Pos Pred Value	0.8571428571428572
M00009	90	MetaPathPredict	Neg Pred Value	0.9393939393939393
M00010	10	MetaPathPredict	F1	0.9444444444444444
M00010	10	MetaPathPredict	Precision	1
M00010	10	MetaPathPredict	Recall	0.8947368421052632
M00010	10	MetaPathPredict	Pos Pred Value	1
M00010	10	MetaPathPredict	Neg Pred Value	0.9130434782608695
M00010	20	MetaPathPredict	F1	0.9189189189189189
M00010	20	MetaPathPredict	Precision	1
M00010	20	MetaPathPredict	Recall	0.85
M00010	20	MetaPathPredict	Pos Pred Value	1
M00010	20	MetaPathPredict	Neg Pred Value	0.8695652173913044
M00010	30	MetaPathPredict	F1	0.9142857142857143
M00010	30	MetaPathPredict	Precision	0.9411764705882353
M00010	30	MetaPathPredict	Recall	0.8888888888888888
M00010	30	MetaPathPredict	Pos Pred Value	0.9411764705882354
M00010	30	MetaPathPredict	Neg Pred Value	0.9130434782608695
M00010	40	MetaPathPredict	F1	0.9444444444444444
M00010	40	MetaPathPredict	Precision	1
M00010	40	MetaPathPredict	Recall	0.8947368421052632
M00010	40	MetaPathPredict	Pos Pred Value	1
M00010	40	MetaPathPredict	Neg Pred Value	0.9130434782608695
M00010	50	MetaPathPredict	F1	0.9142857142857143
M00010	50	MetaPathPredict	Precision	0.9411764705882353
M00010	50	MetaPathPredict	Recall	0.8888888888888888
M00010	50	MetaPathPredict	Pos Pred Value	0.9411764705882354
M00010	50	MetaPathPredict	Neg Pred Value	0.9130434782608695
M00010	60	MetaPathPredict	F1	0.9142857142857143
M00010	60	MetaPathPredict	Precision	0.9411764705882353
M00010	60	MetaPathPredict	Recall	0.8888888888888888
M00010	60	MetaPathPredict	Pos Pred Value	0.9411764705882354
M00010	60	MetaPathPredict	Neg Pred Value	0.9130434782608695
M00010	70	MetaPathPredict	F1	0.9142857142857143
M00010	70	MetaPathPredict	Precision	0.9411764705882353
M00010	70	MetaPathPredict	Recall	0.8888888888888888
M00010	70	MetaPathPredict	Pos Pred Value	0.9411764705882354
M00010	70	MetaPathPredict	Neg Pred Value	0.9130434782608695
M00010	80	MetaPathPredict	F1	0.9142857142857143
M00010	80	MetaPathPredict	Precision	0.9411764705882353
M00010	80	MetaPathPredict	Recall	0.8888888888888888
M00010	80	MetaPathPredict	Pos Pred Value	0.9411764705882354
M00010	80	MetaPathPredict	Neg Pred Value	0.9130434782608695
M00010	90	MetaPathPredict	F1	0.9142857142857143
M00010	90	MetaPathPredict	Precision	0.9411764705882353
M00010	90	MetaPathPredict	Recall	0.8888888888888888
M00010	90	MetaPathPredict	Pos Pred Value	0.9411764705882354
M00010	90	MetaPathPredict	Neg Pred Value	0.9130434782608695
M00011	10	MetaPathPredict	F1	0.9743589743589743
M00011	10	MetaPathPredict	Precision	1
M00011	10	MetaPathPredict	Recall	0.95
M00011	10	MetaPathPredict	Pos Pred Value	1
M00011	10	MetaPathPredict	Neg Pred Value	0.9523809523809523
M00011	20	MetaPathPredict	F1	0.9743589743589743
M00011	20	MetaPathPredict	Precision	1
M00011	20	MetaPathPredict	Recall	0.95
M00011	20	MetaPathPredict	Pos Pred Value	1
M00011	20	MetaPathPredict	Neg Pred Value	0.9523809523809523
M00011	30	MetaPathPredict	F1	0.9743589743589743
M00011	30	MetaPathPredict	Precision	1
M00011	30	MetaPathPredict	Recall	0.95
M00011	30	MetaPathPredict	Pos Pred Value	1
M00011	30	MetaPathPredict	Neg Pred Value	0.9523809523809523
M00011	40	MetaPathPredict	F1	0.9743589743589743
M00011	40	MetaPathPredict	Precision	1
M00011	40	MetaPathPredict	Recall	0.95
M00011	40	MetaPathPredict	Pos Pred Value	1
M00011	40	MetaPathPredict	Neg Pred Value	0.9523809523809523
M00011	50	MetaPathPredict	F1	0.9743589743589743
M00011	50	MetaPathPredict	Precision	1
M00011	50	MetaPathPredict	Recall	0.95
M00011	50	MetaPathPredict	Pos Pred Value	1
M00011	50	MetaPathPredict	Neg Pred Value	0.9523809523809523
M00011	60	MetaPathPredict	F1	0.9743589743589743
M00011	60	MetaPathPredict	Precision	1
M00011	60	MetaPathPredict	Recall	0.95
M00011	60	MetaPathPredict	Pos Pred Value	1
M00011	60	MetaPathPredict	Neg Pred Value	0.9523809523809523
M00011	70	MetaPathPredict	F1	0.9743589743589743
M00011	70	MetaPathPredict	Precision	1
M00011	70	MetaPathPredict	Recall	0.95
M00011	70	MetaPathPredict	Pos Pred Value	1
M00011	70	MetaPathPredict	Neg Pred Value	0.9523809523809523
M00011	80	MetaPathPredict	F1	0.9743589743589743
M00011	80	MetaPathPredict	Precision	1
M00011	80	MetaPathPredict	Recall	0.95
M00011	80	MetaPathPredict	Pos Pred Value	1
M00011	80	MetaPathPredict	Neg Pred Value	0.9523809523809523
M00011	90	MetaPathPredict	F1	0.9743589743589743
M00011	90	MetaPathPredict	Precision	1
M00011	90	MetaPathPredict	Recall	0.95
M00011	90	MetaPathPredict	Pos Pred Value	1
M00011	90	MetaPathPredict	Neg Pred Value	0.9523809523809523
M00012	10	MetaPathPredict	F1	0.9285714285714286
M00012	10	MetaPathPredict	Precision	1
M00012	10	MetaPathPredict	Recall	0.8666666666666667
M00012	10	MetaPathPredict	Pos Pred Value	1
M00012	10	MetaPathPredict	Neg Pred Value	0.9259259259259258
M00012	20	MetaPathPredict	F1	0.9285714285714286
M00012	20	MetaPathPredict	Precision	1
M00012	20	MetaPathPredict	Recall	0.8666666666666667
M00012	20	MetaPathPredict	Pos Pred Value	1
M00012	20	MetaPathPredict	Neg Pred Value	0.9259259259259258
M00012	30	MetaPathPredict	F1	1
M00012	30	MetaPathPredict	Precision	1
M00012	30	MetaPathPredict	Recall	1
M00012	30	MetaPathPredict	Pos Pred Value	1
M00012	30	MetaPathPredict	Neg Pred Value	1
M00012	40	MetaPathPredict	F1	0.962963
M00012	40	MetaPathPredict	Precision	1
M00012	40	MetaPathPredict	Recall	0.9285714285714286
M00012	40	MetaPathPredict	Pos Pred Value	1
M00012	40	MetaPathPredict	Neg Pred Value	0.9629629629629629
M00012	50	MetaPathPredict	F1	1
M00012	50	MetaPathPredict	Precision	1
M00012	50	MetaPathPredict	Recall	1
M00012	50	MetaPathPredict	Pos Pred Value	1
M00012	50	MetaPathPredict	Neg Pred Value	1
M00012	60	MetaPathPredict	F1	1
M00012	60	MetaPathPredict	Precision	1
M00012	60	MetaPathPredict	Recall	1
M00012	60	MetaPathPredict	Pos Pred Value	1
M00012	60	MetaPathPredict	Neg Pred Value	1
M00012	70	MetaPathPredict	F1	1
M00012	70	MetaPathPredict	Precision	1
M00012	70	MetaPathPredict	Recall	1
M00012	70	MetaPathPredict	Pos Pred Value	1
M00012	70	MetaPathPredict	Neg Pred Value	1
M00012	80	MetaPathPredict	F1	1
M00012	80	MetaPathPredict	Precision	1
M00012	80	MetaPathPredict	Recall	1
M00012	80	MetaPathPredict	Pos Pred Value	1
M00012	80	MetaPathPredict	Neg Pred Value	1
M00012	90	MetaPathPredict	F1	1
M00012	90	MetaPathPredict	Precision	1
M00012	90	MetaPathPredict	Recall	1
M00012	90	MetaPathPredict	Pos Pred Value	1
M00012	90	MetaPathPredict	Neg Pred Value	1
M00015	10	MetaPathPredict	F1	0.9583333333333334
M00015	10	MetaPathPredict	Precision	1
M00015	10	MetaPathPredict	Recall	0.92
M00015	10	MetaPathPredict	Pos Pred Value	1
M00015	10	MetaPathPredict	Neg Pred Value	0.8823529411764706
M00015	20	MetaPathPredict	F1	0.9787234042553191
M00015	20	MetaPathPredict	Precision	1
M00015	20	MetaPathPredict	Recall	0.9583333333333334
M00015	20	MetaPathPredict	Pos Pred Value	1
M00015	20	MetaPathPredict	Neg Pred Value	0.9411764705882354
M00015	30	MetaPathPredict	F1	0.9565217391304348
M00015	30	MetaPathPredict	Precision	0.9565217391304348
M00015	30	MetaPathPredict	Recall	0.9565217391304348
M00015	30	MetaPathPredict	Pos Pred Value	0.9565217391304347
M00015	30	MetaPathPredict	Neg Pred Value	0.9411764705882354
M00015	40	MetaPathPredict	F1	0.9565217391304348
M00015	40	MetaPathPredict	Precision	0.9565217391304348
M00015	40	MetaPathPredict	Recall	0.9565217391304348
M00015	40	MetaPathPredict	Pos Pred Value	0.9565217391304347
M00015	40	MetaPathPredict	Neg Pred Value	0.9411764705882354
M00015	50	MetaPathPredict	F1	0.9565217391304348
M00015	50	MetaPathPredict	Precision	0.9565217391304348
M00015	50	MetaPathPredict	Recall	0.9565217391304348
M00015	50	MetaPathPredict	Pos Pred Value	0.9565217391304347
M00015	50	MetaPathPredict	Neg Pred Value	0.9411764705882354
M00015	60	MetaPathPredict	F1	0.9787234042553191
M00015	60	MetaPathPredict	Precision	1
M00015	60	MetaPathPredict	Recall	0.9583333333333334
M00015	60	MetaPathPredict	Pos Pred Value	1
M00015	60	MetaPathPredict	Neg Pred Value	0.9411764705882354
M00015	70	MetaPathPredict	F1	0.9333333333333332
M00015	70	MetaPathPredict	Precision	0.9130434782608695
M00015	70	MetaPathPredict	Recall	0.9545454545454546
M00015	70	MetaPathPredict	Pos Pred Value	0.9130434782608695
M00015	70	MetaPathPredict	Neg Pred Value	0.9411764705882354
M00015	80	MetaPathPredict	F1	0.9787234042553191
M00015	80	MetaPathPredict	Precision	1
M00015	80	MetaPathPredict	Recall	0.9583333333333334
M00015	80	MetaPathPredict	Pos Pred Value	1
M00015	80	MetaPathPredict	Neg Pred Value	0.9411764705882354
M00015	90	MetaPathPredict	F1	0.9787234042553191
M00015	90	MetaPathPredict	Precision	1
M00015	90	MetaPathPredict	Recall	0.9583333333333334
M00015	90	MetaPathPredict	Pos Pred Value	1
M00015	90	MetaPathPredict	Neg Pred Value	0.9411764705882354
M00016	10	MetaPathPredict	F1	0.9473684210526316
M00016	10	MetaPathPredict	Precision	1
M00016	10	MetaPathPredict	Recall	0.9
M00016	10	MetaPathPredict	Pos Pred Value	1
M00016	10	MetaPathPredict	Neg Pred Value	0.9677419354838709
M00016	20	MetaPathPredict	F1	0.9
M00016	20	MetaPathPredict	Precision	1
M00016	20	MetaPathPredict	Recall	0.8181818181818182
M00016	20	MetaPathPredict	Pos Pred Value	1
M00016	20	MetaPathPredict	Neg Pred Value	0.935484
M00016	30	MetaPathPredict	F1	0.9473684210526316
M00016	30	MetaPathPredict	Precision	1
M00016	30	MetaPathPredict	Recall	0.9
M00016	30	MetaPathPredict	Pos Pred Value	1
M00016	30	MetaPathPredict	Neg Pred Value	0.9677419354838709
M00016	40	MetaPathPredict	F1	1
M00016	40	MetaPathPredict	Precision	1
M00016	40	MetaPathPredict	Recall	1
M00016	40	MetaPathPredict	Pos Pred Value	1
M00016	40	MetaPathPredict	Neg Pred Value	1
M00016	50	MetaPathPredict	F1	1
M00016	50	MetaPathPredict	Precision	1
M00016	50	MetaPathPredict	Recall	1
M00016	50	MetaPathPredict	Pos Pred Value	1
M00016	50	MetaPathPredict	Neg Pred Value	1
M00016	60	MetaPathPredict	F1	0.9473684210526316
M00016	60	MetaPathPredict	Precision	1
M00016	60	MetaPathPredict	Recall	0.9
M00016	60	MetaPathPredict	Pos Pred Value	1
M00016	60	MetaPathPredict	Neg Pred Value	0.9677419354838709
M00016	70	MetaPathPredict	F1	1
M00016	70	MetaPathPredict	Precision	1
M00016	70	MetaPathPredict	Recall	1
M00016	70	MetaPathPredict	Pos Pred Value	1
M00016	70	MetaPathPredict	Neg Pred Value	1
M00016	80	MetaPathPredict	F1	0.9473684210526316
M00016	80	MetaPathPredict	Precision	1
M00016	80	MetaPathPredict	Recall	0.9
M00016	80	MetaPathPredict	Pos Pred Value	1
M00016	80	MetaPathPredict	Neg Pred Value	0.9677419354838709
M00016	90	MetaPathPredict	F1	0.9473684210526316
M00016	90	MetaPathPredict	Precision	1
M00016	90	MetaPathPredict	Recall	0.9
M00016	90	MetaPathPredict	Pos Pred Value	1
M00016	90	MetaPathPredict	Neg Pred Value	0.9677419354838709
M00017	10	MetaPathPredict	F1	1
M00017	10	MetaPathPredict	Precision	1
M00017	10	MetaPathPredict	Recall	1
M00017	10	MetaPathPredict	Pos Pred Value	1
M00017	10	MetaPathPredict	Neg Pred Value	1
M00017	20	MetaPathPredict	F1	1
M00017	20	MetaPathPredict	Precision	1
M00017	20	MetaPathPredict	Recall	1
M00017	20	MetaPathPredict	Pos Pred Value	1
M00017	20	MetaPathPredict	Neg Pred Value	1
M00017	30	MetaPathPredict	F1	1
M00017	30	MetaPathPredict	Precision	1
M00017	30	MetaPathPredict	Recall	1
M00017	30	MetaPathPredict	Pos Pred Value	1
M00017	30	MetaPathPredict	Neg Pred Value	1
M00017	40	MetaPathPredict	F1	1
M00017	40	MetaPathPredict	Precision	1
M00017	40	MetaPathPredict	Recall	1
M00017	40	MetaPathPredict	Pos Pred Value	1
M00017	40	MetaPathPredict	Neg Pred Value	1
M00017	50	MetaPathPredict	F1	0.5714285714285715
M00017	50	MetaPathPredict	Precision	1
M00017	50	MetaPathPredict	Recall	0.4
M00017	50	MetaPathPredict	Pos Pred Value	1
M00017	50	MetaPathPredict	Neg Pred Value	0.9210526315789475
M00017	60	MetaPathPredict	F1	0.5714285714285715
M00017	60	MetaPathPredict	Precision	1
M00017	60	MetaPathPredict	Recall	0.4
M00017	60	MetaPathPredict	Pos Pred Value	1
M00017	60	MetaPathPredict	Neg Pred Value	0.9210526315789475
M00017	70	MetaPathPredict	F1	1
M00017	70	MetaPathPredict	Precision	1
M00017	70	MetaPathPredict	Recall	1
M00017	70	MetaPathPredict	Pos Pred Value	1
M00017	70	MetaPathPredict	Neg Pred Value	1
M00017	80	MetaPathPredict	F1	1
M00017	80	MetaPathPredict	Precision	1
M00017	80	MetaPathPredict	Recall	1
M00017	80	MetaPathPredict	Pos Pred Value	1
M00017	80	MetaPathPredict	Neg Pred Value	1
M00017	90	MetaPathPredict	F1	1
M00017	90	MetaPathPredict	Precision	1
M00017	90	MetaPathPredict	Recall	1
M00017	90	MetaPathPredict	Pos Pred Value	1
M00017	90	MetaPathPredict	Neg Pred Value	1
M00018	10	MetaPathPredict	F1	1
M00018	10	MetaPathPredict	Precision	1
M00018	10	MetaPathPredict	Recall	1
M00018	10	MetaPathPredict	Pos Pred Value	1
M00018	10	MetaPathPredict	Neg Pred Value	1
M00018	20	MetaPathPredict	F1	0.9795918367346939
M00018	20	MetaPathPredict	Precision	1
M00018	20	MetaPathPredict	Recall	0.96
M00018	20	MetaPathPredict	Pos Pred Value	1
M00018	20	MetaPathPredict	Neg Pred Value	0.9375
M00018	30	MetaPathPredict	F1	1
M00018	30	MetaPathPredict	Precision	1
M00018	30	MetaPathPredict	Recall	1
M00018	30	MetaPathPredict	Pos Pred Value	1
M00018	30	MetaPathPredict	Neg Pred Value	1
M00018	40	MetaPathPredict	F1	0.9795918367346939
M00018	40	MetaPathPredict	Precision	1
M00018	40	MetaPathPredict	Recall	0.96
M00018	40	MetaPathPredict	Pos Pred Value	1
M00018	40	MetaPathPredict	Neg Pred Value	0.9375
M00018	50	MetaPathPredict	F1	0.9795918367346939
M00018	50	MetaPathPredict	Precision	1
M00018	50	MetaPathPredict	Recall	0.96
M00018	50	MetaPathPredict	Pos Pred Value	1
M00018	50	MetaPathPredict	Neg Pred Value	0.9375
M00018	60	MetaPathPredict	F1	0.9387755102040817
M00018	60	MetaPathPredict	Precision	0.9583333333333334
M00018	60	MetaPathPredict	Recall	0.92
M00018	60	MetaPathPredict	Pos Pred Value	0.9583333333333333
M00018	60	MetaPathPredict	Neg Pred Value	0.875
M00018	70	MetaPathPredict	F1	0.9795918367346939
M00018	70	MetaPathPredict	Precision	1
M00018	70	MetaPathPredict	Recall	0.96
M00018	70	MetaPathPredict	Pos Pred Value	1
M00018	70	MetaPathPredict	Neg Pred Value	0.9375
M00018	80	MetaPathPredict	F1	0.9795918367346939
M00018	80	MetaPathPredict	Precision	1
M00018	80	MetaPathPredict	Recall	0.96
M00018	80	MetaPathPredict	Pos Pred Value	1
M00018	80	MetaPathPredict	Neg Pred Value	0.9375
M00018	90	MetaPathPredict	F1	0.9795918367346939
M00018	90	MetaPathPredict	Precision	1
M00018	90	MetaPathPredict	Recall	0.96
M00018	90	MetaPathPredict	Pos Pred Value	1
M00018	90	MetaPathPredict	Neg Pred Value	0.9375
M00019	10	MetaPathPredict	F1	0.9523809523809523
M00019	10	MetaPathPredict	Precision	0.9375
M00019	10	MetaPathPredict	Recall	0.967742
M00019	10	MetaPathPredict	Pos Pred Value	0.9375
M00019	10	MetaPathPredict	Neg Pred Value	0.8750000000000001
M00019	20	MetaPathPredict	F1	0.9846153846153847
M00019	20	MetaPathPredict	Precision	1
M00019	20	MetaPathPredict	Recall	0.9696969696969697
M00019	20	MetaPathPredict	Pos Pred Value	1
M00019	20	MetaPathPredict	Neg Pred Value	0.8750000000000002
M00019	30	MetaPathPredict	F1	0.9523809523809523
M00019	30	MetaPathPredict	Precision	0.9375
M00019	30	MetaPathPredict	Recall	0.967742
M00019	30	MetaPathPredict	Pos Pred Value	0.9375
M00019	30	MetaPathPredict	Neg Pred Value	0.8750000000000001
M00019	40	MetaPathPredict	F1	0.9523809523809523
M00019	40	MetaPathPredict	Precision	0.9375
M00019	40	MetaPathPredict	Recall	0.967742
M00019	40	MetaPathPredict	Pos Pred Value	0.9375
M00019	40	MetaPathPredict	Neg Pred Value	0.8750000000000001
M00019	50	MetaPathPredict	F1	0.9523809523809523
M00019	50	MetaPathPredict	Precision	0.9375
M00019	50	MetaPathPredict	Recall	0.967742
M00019	50	MetaPathPredict	Pos Pred Value	0.9375
M00019	50	MetaPathPredict	Neg Pred Value	0.8750000000000001
M00019	60	MetaPathPredict	F1	0.9523809523809523
M00019	60	MetaPathPredict	Precision	0.9375
M00019	60	MetaPathPredict	Recall	0.967742
M00019	60	MetaPathPredict	Pos Pred Value	0.9375
M00019	60	MetaPathPredict	Neg Pred Value	0.8750000000000001
M00019	70	MetaPathPredict	F1	0.9523809523809523
M00019	70	MetaPathPredict	Precision	0.9375
M00019	70	MetaPathPredict	Recall	0.967742
M00019	70	MetaPathPredict	Pos Pred Value	0.9375
M00019	70	MetaPathPredict	Neg Pred Value	0.8750000000000001
M00019	80	MetaPathPredict	F1	0.9523809523809523
M00019	80	MetaPathPredict	Precision	0.9375
M00019	80	MetaPathPredict	Recall	0.967742
M00019	80	MetaPathPredict	Pos Pred Value	0.9375
M00019	80	MetaPathPredict	Neg Pred Value	0.8750000000000001
M00019	90	MetaPathPredict	F1	0.9523809523809523
M00019	90	MetaPathPredict	Precision	0.9375
M00019	90	MetaPathPredict	Recall	0.967742
M00019	90	MetaPathPredict	Pos Pred Value	0.9375
M00019	90	MetaPathPredict	Neg Pred Value	0.8750000000000001
M00020	10	MetaPathPredict	F1	1
M00020	10	MetaPathPredict	Precision	1
M00020	10	MetaPathPredict	Recall	1
M00020	10	MetaPathPredict	Pos Pred Value	1
M00020	10	MetaPathPredict	Neg Pred Value	1
M00020	20	MetaPathPredict	F1	0.962963
M00020	20	MetaPathPredict	Precision	1
M00020	20	MetaPathPredict	Recall	0.9285714285714286
M00020	20	MetaPathPredict	Pos Pred Value	1
M00020	20	MetaPathPredict	Neg Pred Value	0.9629629629629629
M00020	30	MetaPathPredict	F1	0.962963
M00020	30	MetaPathPredict	Precision	1
M00020	30	MetaPathPredict	Recall	0.9285714285714286
M00020	30	MetaPathPredict	Pos Pred Value	1
M00020	30	MetaPathPredict	Neg Pred Value	0.9629629629629629
M00020	40	MetaPathPredict	F1	0.962963
M00020	40	MetaPathPredict	Precision	1
M00020	40	MetaPathPredict	Recall	0.9285714285714286
M00020	40	MetaPathPredict	Pos Pred Value	1
M00020	40	MetaPathPredict	Neg Pred Value	0.9629629629629629
M00020	50	MetaPathPredict	F1	0.962963
M00020	50	MetaPathPredict	Precision	1
M00020	50	MetaPathPredict	Recall	0.9285714285714286
M00020	50	MetaPathPredict	Pos Pred Value	1
M00020	50	MetaPathPredict	Neg Pred Value	0.9629629629629629
M00020	60	MetaPathPredict	F1	1
M00020	60	MetaPathPredict	Precision	1
M00020	60	MetaPathPredict	Recall	1
M00020	60	MetaPathPredict	Pos Pred Value	1
M00020	60	MetaPathPredict	Neg Pred Value	1
M00020	70	MetaPathPredict	F1	0.962963
M00020	70	MetaPathPredict	Precision	1
M00020	70	MetaPathPredict	Recall	0.9285714285714286
M00020	70	MetaPathPredict	Pos Pred Value	1
M00020	70	MetaPathPredict	Neg Pred Value	0.9629629629629629
M00020	80	MetaPathPredict	F1	0.962963
M00020	80	MetaPathPredict	Precision	1
M00020	80	MetaPathPredict	Recall	0.9285714285714286
M00020	80	MetaPathPredict	Pos Pred Value	1
M00020	80	MetaPathPredict	Neg Pred Value	0.9629629629629629
M00020	90	MetaPathPredict	F1	0.962963
M00020	90	MetaPathPredict	Precision	1
M00020	90	MetaPathPredict	Recall	0.9285714285714286
M00020	90	MetaPathPredict	Pos Pred Value	1
M00020	90	MetaPathPredict	Neg Pred Value	0.9629629629629629
M00021	10	MetaPathPredict	F1	0.8648648648648649
M00021	10	MetaPathPredict	Precision	0.8888888888888888
M00021	10	MetaPathPredict	Recall	0.8421052631578947
M00021	10	MetaPathPredict	Pos Pred Value	0.888889
M00021	10	MetaPathPredict	Neg Pred Value	0.8636363636363636
M00021	20	MetaPathPredict	F1	0.918919
M00021	20	MetaPathPredict	Precision	0.9444444444444444
M00021	20	MetaPathPredict	Recall	0.8947368421052632
M00021	20	MetaPathPredict	Pos Pred Value	0.9444444444444444
M00021	20	MetaPathPredict	Neg Pred Value	0.9090909090909091
M00021	30	MetaPathPredict	F1	0.918919
M00021	30	MetaPathPredict	Precision	0.9444444444444444
M00021	30	MetaPathPredict	Recall	0.8947368421052632
M00021	30	MetaPathPredict	Pos Pred Value	0.9444444444444444
M00021	30	MetaPathPredict	Neg Pred Value	0.9090909090909091
M00021	40	MetaPathPredict	F1	0.8947368421052632
M00021	40	MetaPathPredict	Precision	0.9444444444444444
M00021	40	MetaPathPredict	Recall	0.85
M00021	40	MetaPathPredict	Pos Pred Value	0.9444444444444444
M00021	40	MetaPathPredict	Neg Pred Value	0.8636363636363635
M00021	50	MetaPathPredict	F1	0.8947368421052632
M00021	50	MetaPathPredict	Precision	0.9444444444444444
M00021	50	MetaPathPredict	Recall	0.85
M00021	50	MetaPathPredict	Pos Pred Value	0.9444444444444444
M00021	50	MetaPathPredict	Neg Pred Value	0.8636363636363635
M00021	60	MetaPathPredict	F1	0.9444444444444444
M00021	60	MetaPathPredict	Precision	0.9444444444444444
M00021	60	MetaPathPredict	Recall	0.9444444444444444
M00021	60	MetaPathPredict	Pos Pred Value	0.9444444444444445
M00021	60	MetaPathPredict	Neg Pred Value	0.9545454545454545
M00021	70	MetaPathPredict	F1	0.9444444444444444
M00021	70	MetaPathPredict	Precision	0.9444444444444444
M00021	70	MetaPathPredict	Recall	0.9444444444444444
M00021	70	MetaPathPredict	Pos Pred Value	0.9444444444444445
M00021	70	MetaPathPredict	Neg Pred Value	0.9545454545454545
M00021	80	MetaPathPredict	F1	0.9444444444444444
M00021	80	MetaPathPredict	Precision	0.9444444444444444
M00021	80	MetaPathPredict	Recall	0.9444444444444444
M00021	80	MetaPathPredict	Pos Pred Value	0.9444444444444445
M00021	80	MetaPathPredict	Neg Pred Value	0.9545454545454545
M00021	90	MetaPathPredict	F1	0.918919
M00021	90	MetaPathPredict	Precision	0.9444444444444444
M00021	90	MetaPathPredict	Recall	0.8947368421052632
M00021	90	MetaPathPredict	Pos Pred Value	0.9444444444444444
M00021	90	MetaPathPredict	Neg Pred Value	0.9090909090909091
M00022	10	MetaPathPredict	F1	0.9565217391304348
M00022	10	MetaPathPredict	Precision	1
M00022	10	MetaPathPredict	Recall	0.9166666666666666
M00022	10	MetaPathPredict	Pos Pred Value	1
M00022	10	MetaPathPredict	Neg Pred Value	0.8888888888888888
M00022	20	MetaPathPredict	F1	0.9361702127659575
M00022	20	MetaPathPredict	Precision	1
M00022	20	MetaPathPredict	Recall	0.88
M00022	20	MetaPathPredict	Pos Pred Value	1
M00022	20	MetaPathPredict	Neg Pred Value	0.8333333333333333
M00022	30	MetaPathPredict	F1	0.9565217391304348
M00022	30	MetaPathPredict	Precision	1
M00022	30	MetaPathPredict	Recall	0.9166666666666666
M00022	30	MetaPathPredict	Pos Pred Value	1
M00022	30	MetaPathPredict	Neg Pred Value	0.8888888888888888
M00022	40	MetaPathPredict	F1	0.9361702127659575
M00022	40	MetaPathPredict	Precision	1
M00022	40	MetaPathPredict	Recall	0.88
M00022	40	MetaPathPredict	Pos Pred Value	1
M00022	40	MetaPathPredict	Neg Pred Value	0.8333333333333333
M00022	50	MetaPathPredict	F1	0.9361702127659575
M00022	50	MetaPathPredict	Precision	1
M00022	50	MetaPathPredict	Recall	0.88
M00022	50	MetaPathPredict	Pos Pred Value	1
M00022	50	MetaPathPredict	Neg Pred Value	0.8333333333333333
M00022	60	MetaPathPredict	F1	0.9361702127659575
M00022	60	MetaPathPredict	Precision	1
M00022	60	MetaPathPredict	Recall	0.88
M00022	60	MetaPathPredict	Pos Pred Value	1
M00022	60	MetaPathPredict	Neg Pred Value	0.8333333333333333
M00022	70	MetaPathPredict	F1	0.9361702127659575
M00022	70	MetaPathPredict	Precision	1
M00022	70	MetaPathPredict	Recall	0.88
M00022	70	MetaPathPredict	Pos Pred Value	1
M00022	70	MetaPathPredict	Neg Pred Value	0.8333333333333333
M00022	80	MetaPathPredict	F1	0.9565217391304348
M00022	80	MetaPathPredict	Precision	1
M00022	80	MetaPathPredict	Recall	0.9166666666666666
M00022	80	MetaPathPredict	Pos Pred Value	1
M00022	80	MetaPathPredict	Neg Pred Value	0.8888888888888888
M00022	90	MetaPathPredict	F1	0.9565217391304348
M00022	90	MetaPathPredict	Precision	1
M00022	90	MetaPathPredict	Recall	0.9166666666666666
M00022	90	MetaPathPredict	Pos Pred Value	1
M00022	90	MetaPathPredict	Neg Pred Value	0.8888888888888888
M00023	10	MetaPathPredict	F1	0.7368421052631577
M00023	10	MetaPathPredict	Precision	0.7777777777777778
M00023	10	MetaPathPredict	Recall	0.7
M00023	10	MetaPathPredict	Pos Pred Value	0.7777777777777778
M00023	10	MetaPathPredict	Neg Pred Value	0.7272727272727273
M00023	20	MetaPathPredict	F1	0.8292682926829269
M00023	20	MetaPathPredict	Precision	0.9444444444444444
M00023	20	MetaPathPredict	Recall	0.7391304347826086
M00023	20	MetaPathPredict	Pos Pred Value	0.9444444444444444
M00023	20	MetaPathPredict	Neg Pred Value	0.7272727272727273
M00023	30	MetaPathPredict	F1	0.7368421052631577
M00023	30	MetaPathPredict	Precision	0.7777777777777778
M00023	30	MetaPathPredict	Recall	0.7
M00023	30	MetaPathPredict	Pos Pred Value	0.7777777777777778
M00023	30	MetaPathPredict	Neg Pred Value	0.7272727272727273
M00023	40	MetaPathPredict	F1	0.7692307692307692
M00023	40	MetaPathPredict	Precision	0.8333333333333334
M00023	40	MetaPathPredict	Recall	0.7142857142857143
M00023	40	MetaPathPredict	Pos Pred Value	0.8333333333333333
M00023	40	MetaPathPredict	Neg Pred Value	0.7272727272727273
M00023	50	MetaPathPredict	F1	0.7692307692307692
M00023	50	MetaPathPredict	Precision	0.8333333333333334
M00023	50	MetaPathPredict	Recall	0.7142857142857143
M00023	50	MetaPathPredict	Pos Pred Value	0.8333333333333333
M00023	50	MetaPathPredict	Neg Pred Value	0.7272727272727273
M00023	60	MetaPathPredict	F1	0.7368421052631577
M00023	60	MetaPathPredict	Precision	0.7777777777777778
M00023	60	MetaPathPredict	Recall	0.7
M00023	60	MetaPathPredict	Pos Pred Value	0.7777777777777778
M00023	60	MetaPathPredict	Neg Pred Value	0.7272727272727273
M00023	70	MetaPathPredict	F1	0.7368421052631577
M00023	70	MetaPathPredict	Precision	0.7777777777777778
M00023	70	MetaPathPredict	Recall	0.7
M00023	70	MetaPathPredict	Pos Pred Value	0.7777777777777778
M00023	70	MetaPathPredict	Neg Pred Value	0.7272727272727273
M00023	80	MetaPathPredict	F1	0.7368421052631577
M00023	80	MetaPathPredict	Precision	0.7777777777777778
M00023	80	MetaPathPredict	Recall	0.7
M00023	80	MetaPathPredict	Pos Pred Value	0.7777777777777778
M00023	80	MetaPathPredict	Neg Pred Value	0.7272727272727273
M00023	90	MetaPathPredict	F1	0.7368421052631577
M00023	90	MetaPathPredict	Precision	0.7777777777777778
M00023	90	MetaPathPredict	Recall	0.7
M00023	90	MetaPathPredict	Pos Pred Value	0.7777777777777778
M00023	90	MetaPathPredict	Neg Pred Value	0.7272727272727273
M00026	10	MetaPathPredict	F1	0.8695652173913043
M00026	10	MetaPathPredict	Precision	0.8333333333333334
M00026	10	MetaPathPredict	Recall	0.9090909090909091
M00026	10	MetaPathPredict	Pos Pred Value	0.8333333333333333
M00026	10	MetaPathPredict	Neg Pred Value	0.9642857142857143
M00026	20	MetaPathPredict	F1	0.8695652173913043
M00026	20	MetaPathPredict	Precision	0.8333333333333334
M00026	20	MetaPathPredict	Recall	0.9090909090909091
M00026	20	MetaPathPredict	Pos Pred Value	0.8333333333333333
M00026	20	MetaPathPredict	Neg Pred Value	0.9642857142857143
M00026	30	MetaPathPredict	F1	0.8695652173913043
M00026	30	MetaPathPredict	Precision	0.8333333333333334
M00026	30	MetaPathPredict	Recall	0.9090909090909091
M00026	30	MetaPathPredict	Pos Pred Value	0.8333333333333333
M00026	30	MetaPathPredict	Neg Pred Value	0.9642857142857143
M00026	40	MetaPathPredict	F1	0.8695652173913043
M00026	40	MetaPathPredict	Precision	0.8333333333333334
M00026	40	MetaPathPredict	Recall	0.9090909090909091
M00026	40	MetaPathPredict	Pos Pred Value	0.8333333333333333
M00026	40	MetaPathPredict	Neg Pred Value	0.9642857142857143
M00026	50	MetaPathPredict	F1	0.8695652173913043
M00026	50	MetaPathPredict	Precision	0.8333333333333334
M00026	50	MetaPathPredict	Recall	0.9090909090909091
M00026	50	MetaPathPredict	Pos Pred Value	0.8333333333333333
M00026	50	MetaPathPredict	Neg Pred Value	0.9642857142857143
M00026	60	MetaPathPredict	F1	0.8695652173913043
M00026	60	MetaPathPredict	Precision	0.8333333333333334
M00026	60	MetaPathPredict	Recall	0.9090909090909091
M00026	60	MetaPathPredict	Pos Pred Value	0.8333333333333333
M00026	60	MetaPathPredict	Neg Pred Value	0.9642857142857143
M00026	70	MetaPathPredict	F1	0.8695652173913043
M00026	70	MetaPathPredict	Precision	0.8333333333333334
M00026	70	MetaPathPredict	Recall	0.9090909090909091
M00026	70	MetaPathPredict	Pos Pred Value	0.8333333333333333
M00026	70	MetaPathPredict	Neg Pred Value	0.9642857142857143
M00026	80	MetaPathPredict	F1	0.8695652173913043
M00026	80	MetaPathPredict	Precision	0.8333333333333334
M00026	80	MetaPathPredict	Recall	0.9090909090909091
M00026	80	MetaPathPredict	Pos Pred Value	0.8333333333333333
M00026	80	MetaPathPredict	Neg Pred Value	0.9642857142857143
M00026	90	MetaPathPredict	F1	0.8695652173913043
M00026	90	MetaPathPredict	Precision	0.8333333333333334
M00026	90	MetaPathPredict	Recall	0.9090909090909091
M00026	90	MetaPathPredict	Pos Pred Value	0.8333333333333333
M00026	90	MetaPathPredict	Neg Pred Value	0.9642857142857143
M00028	10	MetaPathPredict	F1	0.9473684210526315
M00028	10	MetaPathPredict	Precision	0.9473684210526315
M00028	10	MetaPathPredict	Recall	0.9473684210526315
M00028	10	MetaPathPredict	Pos Pred Value	0.9473684210526315
M00028	10	MetaPathPredict	Neg Pred Value	0.9523809523809523
M00028	20	MetaPathPredict	F1	1
M00028	20	MetaPathPredict	Precision	1
M00028	20	MetaPathPredict	Recall	1
M00028	20	MetaPathPredict	Pos Pred Value	1
M00028	20	MetaPathPredict	Neg Pred Value	1
M00028	30	MetaPathPredict	F1	1
M00028	30	MetaPathPredict	Precision	1
M00028	30	MetaPathPredict	Recall	1
M00028	30	MetaPathPredict	Pos Pred Value	1
M00028	30	MetaPathPredict	Neg Pred Value	1
M00028	40	MetaPathPredict	F1	1
M00028	40	MetaPathPredict	Precision	1
M00028	40	MetaPathPredict	Recall	1
M00028	40	MetaPathPredict	Pos Pred Value	1
M00028	40	MetaPathPredict	Neg Pred Value	1
M00028	50	MetaPathPredict	F1	1
M00028	50	MetaPathPredict	Precision	1
M00028	50	MetaPathPredict	Recall	1
M00028	50	MetaPathPredict	Pos Pred Value	1
M00028	50	MetaPathPredict	Neg Pred Value	1
M00028	60	MetaPathPredict	F1	1
M00028	60	MetaPathPredict	Precision	1
M00028	60	MetaPathPredict	Recall	1
M00028	60	MetaPathPredict	Pos Pred Value	1
M00028	60	MetaPathPredict	Neg Pred Value	1
M00028	70	MetaPathPredict	F1	1
M00028	70	MetaPathPredict	Precision	1
M00028	70	MetaPathPredict	Recall	1
M00028	70	MetaPathPredict	Pos Pred Value	1
M00028	70	MetaPathPredict	Neg Pred Value	1
M00028	80	MetaPathPredict	F1	1
M00028	80	MetaPathPredict	Precision	1
M00028	80	MetaPathPredict	Recall	1
M00028	80	MetaPathPredict	Pos Pred Value	1
M00028	80	MetaPathPredict	Neg Pred Value	1
M00028	90	MetaPathPredict	F1	1
M00028	90	MetaPathPredict	Precision	1
M00028	90	MetaPathPredict	Recall	1
M00028	90	MetaPathPredict	Pos Pred Value	1
M00028	90	MetaPathPredict	Neg Pred Value	1
M00033	10	MetaPathPredict	F1	1
M00033	10	MetaPathPredict	Precision	1
M00033	10	MetaPathPredict	Recall	1
M00033	10	MetaPathPredict	Pos Pred Value	1
M00033	10	MetaPathPredict	Neg Pred Value	1
M00033	20	MetaPathPredict	F1	1
M00033	20	MetaPathPredict	Precision	1
M00033	20	MetaPathPredict	Recall	1
M00033	20	MetaPathPredict	Pos Pred Value	1
M00033	20	MetaPathPredict	Neg Pred Value	1
M00033	30	MetaPathPredict	F1	1
M00033	30	MetaPathPredict	Precision	1
M00033	30	MetaPathPredict	Recall	1
M00033	30	MetaPathPredict	Pos Pred Value	1
M00033	30	MetaPathPredict	Neg Pred Value	1
M00033	40	MetaPathPredict	F1	1
M00033	40	MetaPathPredict	Precision	1
M00033	40	MetaPathPredict	Recall	1
M00033	40	MetaPathPredict	Pos Pred Value	1
M00033	40	MetaPathPredict	Neg Pred Value	1
M00033	50	MetaPathPredict	F1	1
M00033	50	MetaPathPredict	Precision	1
M00033	50	MetaPathPredict	Recall	1
M00033	50	MetaPathPredict	Pos Pred Value	1
M00033	50	MetaPathPredict	Neg Pred Value	1
M00033	60	MetaPathPredict	F1	1
M00033	60	MetaPathPredict	Precision	1
M00033	60	MetaPathPredict	Recall	1
M00033	60	MetaPathPredict	Pos Pred Value	1
M00033	60	MetaPathPredict	Neg Pred Value	1
M00033	70	MetaPathPredict	F1	1
M00033	70	MetaPathPredict	Precision	1
M00033	70	MetaPathPredict	Recall	1
M00033	70	MetaPathPredict	Pos Pred Value	1
M00033	70	MetaPathPredict	Neg Pred Value	1
M00033	80	MetaPathPredict	F1	1
M00033	80	MetaPathPredict	Precision	1
M00033	80	MetaPathPredict	Recall	1
M00033	80	MetaPathPredict	Pos Pred Value	1
M00033	80	MetaPathPredict	Neg Pred Value	1
M00033	90	MetaPathPredict	F1	1
M00033	90	MetaPathPredict	Precision	1
M00033	90	MetaPathPredict	Recall	1
M00033	90	MetaPathPredict	Pos Pred Value	1
M00033	90	MetaPathPredict	Neg Pred Value	1
M00035	10	MetaPathPredict	F1	0.8
M00035	10	MetaPathPredict	Precision	0.7692307692307693
M00035	10	MetaPathPredict	Recall	0.8333333333333334
M00035	10	MetaPathPredict	Pos Pred Value	0.7692307692307694
M00035	10	MetaPathPredict	Neg Pred Value	0.9259259259259258
M00035	20	MetaPathPredict	F1	0.9285714285714286
M00035	20	MetaPathPredict	Precision	1
M00035	20	MetaPathPredict	Recall	0.8666666666666667
M00035	20	MetaPathPredict	Pos Pred Value	1
M00035	20	MetaPathPredict	Neg Pred Value	0.9259259259259258
M00035	30	MetaPathPredict	F1	0.9285714285714286
M00035	30	MetaPathPredict	Precision	1
M00035	30	MetaPathPredict	Recall	0.8666666666666667
M00035	30	MetaPathPredict	Pos Pred Value	1
M00035	30	MetaPathPredict	Neg Pred Value	0.9259259259259258
M00035	40	MetaPathPredict	F1	0.9285714285714286
M00035	40	MetaPathPredict	Precision	1
M00035	40	MetaPathPredict	Recall	0.8666666666666667
M00035	40	MetaPathPredict	Pos Pred Value	1
M00035	40	MetaPathPredict	Neg Pred Value	0.9259259259259258
M00035	50	MetaPathPredict	F1	0.9285714285714286
M00035	50	MetaPathPredict	Precision	1
M00035	50	MetaPathPredict	Recall	0.8666666666666667
M00035	50	MetaPathPredict	Pos Pred Value	1
M00035	50	MetaPathPredict	Neg Pred Value	0.9259259259259258
M00035	60	MetaPathPredict	F1	0.9285714285714286
M00035	60	MetaPathPredict	Precision	1
M00035	60	MetaPathPredict	Recall	0.8666666666666667
M00035	60	MetaPathPredict	Pos Pred Value	1
M00035	60	MetaPathPredict	Neg Pred Value	0.9259259259259258
M00035	70	MetaPathPredict	F1	0.9285714285714286
M00035	70	MetaPathPredict	Precision	1
M00035	70	MetaPathPredict	Recall	0.8666666666666667
M00035	70	MetaPathPredict	Pos Pred Value	1
M00035	70	MetaPathPredict	Neg Pred Value	0.9259259259259258
M00035	80	MetaPathPredict	F1	0.9285714285714286
M00035	80	MetaPathPredict	Precision	1
M00035	80	MetaPathPredict	Recall	0.8666666666666667
M00035	80	MetaPathPredict	Pos Pred Value	1
M00035	80	MetaPathPredict	Neg Pred Value	0.9259259259259258
M00035	90	MetaPathPredict	F1	0.9285714285714286
M00035	90	MetaPathPredict	Precision	1
M00035	90	MetaPathPredict	Recall	0.8666666666666667
M00035	90	MetaPathPredict	Pos Pred Value	1
M00035	90	MetaPathPredict	Neg Pred Value	0.9259259259259258
M00036	10	MetaPathPredict	F1	1
M00036	10	MetaPathPredict	Precision	1
M00036	10	MetaPathPredict	Recall	1
M00036	10	MetaPathPredict	Pos Pred Value	1
M00036	10	MetaPathPredict	Neg Pred Value	1
M00036	20	MetaPathPredict	F1	1
M00036	20	MetaPathPredict	Precision	1
M00036	20	MetaPathPredict	Recall	1
M00036	20	MetaPathPredict	Pos Pred Value	1
M00036	20	MetaPathPredict	Neg Pred Value	1
M00036	30	MetaPathPredict	F1	1
M00036	30	MetaPathPredict	Precision	1
M00036	30	MetaPathPredict	Recall	1
M00036	30	MetaPathPredict	Pos Pred Value	1
M00036	30	MetaPathPredict	Neg Pred Value	1
M00036	40	MetaPathPredict	F1	1
M00036	40	MetaPathPredict	Precision	1
M00036	40	MetaPathPredict	Recall	1
M00036	40	MetaPathPredict	Pos Pred Value	1
M00036	40	MetaPathPredict	Neg Pred Value	1
M00036	50	MetaPathPredict	F1	1
M00036	50	MetaPathPredict	Precision	1
M00036	50	MetaPathPredict	Recall	1
M00036	50	MetaPathPredict	Pos Pred Value	1
M00036	50	MetaPathPredict	Neg Pred Value	1
M00036	60	MetaPathPredict	F1	1
M00036	60	MetaPathPredict	Precision	1
M00036	60	MetaPathPredict	Recall	1
M00036	60	MetaPathPredict	Pos Pred Value	1
M00036	60	MetaPathPredict	Neg Pred Value	1
M00036	70	MetaPathPredict	F1	1
M00036	70	MetaPathPredict	Precision	1
M00036	70	MetaPathPredict	Recall	1
M00036	70	MetaPathPredict	Pos Pred Value	1
M00036	70	MetaPathPredict	Neg Pred Value	1
M00036	80	MetaPathPredict	F1	1
M00036	80	MetaPathPredict	Precision	1
M00036	80	MetaPathPredict	Recall	1
M00036	80	MetaPathPredict	Pos Pred Value	1
M00036	80	MetaPathPredict	Neg Pred Value	1
M00036	90	MetaPathPredict	F1	1
M00036	90	MetaPathPredict	Precision	1
M00036	90	MetaPathPredict	Recall	1
M00036	90	MetaPathPredict	Pos Pred Value	1
M00036	90	MetaPathPredict	Neg Pred Value	1
M00044	10	MetaPathPredict	F1	1
M00044	10	MetaPathPredict	Precision	1
M00044	10	MetaPathPredict	Recall	1
M00044	10	MetaPathPredict	Pos Pred Value	1
M00044	10	MetaPathPredict	Neg Pred Value	1
M00044	20	MetaPathPredict	F1	1
M00044	20	MetaPathPredict	Precision	1
M00044	20	MetaPathPredict	Recall	1
M00044	20	MetaPathPredict	Pos Pred Value	1
M00044	20	MetaPathPredict	Neg Pred Value	1
M00044	30	MetaPathPredict	F1	1
M00044	30	MetaPathPredict	Precision	1
M00044	30	MetaPathPredict	Recall	1
M00044	30	MetaPathPredict	Pos Pred Value	1
M00044	30	MetaPathPredict	Neg Pred Value	1
M00044	40	MetaPathPredict	F1	1
M00044	40	MetaPathPredict	Precision	1
M00044	40	MetaPathPredict	Recall	1
M00044	40	MetaPathPredict	Pos Pred Value	1
M00044	40	MetaPathPredict	Neg Pred Value	1
M00044	50	MetaPathPredict	F1	1
M00044	50	MetaPathPredict	Precision	1
M00044	50	MetaPathPredict	Recall	1
M00044	50	MetaPathPredict	Pos Pred Value	1
M00044	50	MetaPathPredict	Neg Pred Value	1
M00044	60	MetaPathPredict	F1	1
M00044	60	MetaPathPredict	Precision	1
M00044	60	MetaPathPredict	Recall	1
M00044	60	MetaPathPredict	Pos Pred Value	1
M00044	60	MetaPathPredict	Neg Pred Value	1
M00044	70	MetaPathPredict	F1	1
M00044	70	MetaPathPredict	Precision	1
M00044	70	MetaPathPredict	Recall	1
M00044	70	MetaPathPredict	Pos Pred Value	1
M00044	70	MetaPathPredict	Neg Pred Value	1
M00044	80	MetaPathPredict	F1	1
M00044	80	MetaPathPredict	Precision	1
M00044	80	MetaPathPredict	Recall	1
M00044	80	MetaPathPredict	Pos Pred Value	1
M00044	80	MetaPathPredict	Neg Pred Value	1
M00044	90	MetaPathPredict	F1	1
M00044	90	MetaPathPredict	Precision	1
M00044	90	MetaPathPredict	Recall	1
M00044	90	MetaPathPredict	Pos Pred Value	1
M00044	90	MetaPathPredict	Neg Pred Value	1
M00045	10	MetaPathPredict	F1	0.967742
M00045	10	MetaPathPredict	Precision	1
M00045	10	MetaPathPredict	Recall	0.9375
M00045	10	MetaPathPredict	Pos Pred Value	1
M00045	10	MetaPathPredict	Neg Pred Value	0.96
M00045	20	MetaPathPredict	F1	0.9333333333333333
M00045	20	MetaPathPredict	Precision	0.9333333333333333
M00045	20	MetaPathPredict	Recall	0.9333333333333333
M00045	20	MetaPathPredict	Pos Pred Value	0.9333333333333332
M00045	20	MetaPathPredict	Neg Pred Value	0.96
M00045	30	MetaPathPredict	F1	0.9333333333333333
M00045	30	MetaPathPredict	Precision	0.9333333333333333
M00045	30	MetaPathPredict	Recall	0.9333333333333333
M00045	30	MetaPathPredict	Pos Pred Value	0.9333333333333332
M00045	30	MetaPathPredict	Neg Pred Value	0.96
M00045	40	MetaPathPredict	F1	1
M00045	40	MetaPathPredict	Precision	1
M00045	40	MetaPathPredict	Recall	1
M00045	40	MetaPathPredict	Pos Pred Value	1
M00045	40	MetaPathPredict	Neg Pred Value	1
M00045	50	MetaPathPredict	F1	0.9333333333333333
M00045	50	MetaPathPredict	Precision	0.9333333333333333
M00045	50	MetaPathPredict	Recall	0.9333333333333333
M00045	50	MetaPathPredict	Pos Pred Value	0.9333333333333332
M00045	50	MetaPathPredict	Neg Pred Value	0.96
M00045	60	MetaPathPredict	F1	0.9333333333333333
M00045	60	MetaPathPredict	Precision	0.9333333333333333
M00045	60	MetaPathPredict	Recall	0.9333333333333333
M00045	60	MetaPathPredict	Pos Pred Value	0.9333333333333332
M00045	60	MetaPathPredict	Neg Pred Value	0.96
M00045	70	MetaPathPredict	F1	0.9333333333333333
M00045	70	MetaPathPredict	Precision	0.9333333333333333
M00045	70	MetaPathPredict	Recall	0.9333333333333333
M00045	70	MetaPathPredict	Pos Pred Value	0.9333333333333332
M00045	70	MetaPathPredict	Neg Pred Value	0.96
M00045	80	MetaPathPredict	F1	0.9333333333333333
M00045	80	MetaPathPredict	Precision	0.9333333333333333
M00045	80	MetaPathPredict	Recall	0.9333333333333333
M00045	80	MetaPathPredict	Pos Pred Value	0.9333333333333332
M00045	80	MetaPathPredict	Neg Pred Value	0.96
M00045	90	MetaPathPredict	F1	0.9333333333333333
M00045	90	MetaPathPredict	Precision	0.9333333333333333
M00045	90	MetaPathPredict	Recall	0.9333333333333333
M00045	90	MetaPathPredict	Pos Pred Value	0.9333333333333332
M00045	90	MetaPathPredict	Neg Pred Value	0.96
M00048	10	MetaPathPredict	F1	1
M00048	10	MetaPathPredict	Precision	1
M00048	10	MetaPathPredict	Recall	1
M00048	10	MetaPathPredict	Pos Pred Value	1
M00048	10	MetaPathPredict	Neg Pred Value	1
M00048	20	MetaPathPredict	F1	0.9870129870129869
M00048	20	MetaPathPredict	Precision	1
M00048	20	MetaPathPredict	Recall	0.9743589743589743
M00048	20	MetaPathPredict	Pos Pred Value	1
M00048	20	MetaPathPredict	Neg Pred Value	0.5
M00048	30	MetaPathPredict	F1	1
M00048	30	MetaPathPredict	Precision	1
M00048	30	MetaPathPredict	Recall	1
M00048	30	MetaPathPredict	Pos Pred Value	1
M00048	30	MetaPathPredict	Neg Pred Value	1
M00048	40	MetaPathPredict	F1	0.9599999999999999
M00048	40	MetaPathPredict	Precision	0.9473684210526315
M00048	40	MetaPathPredict	Recall	0.972973
M00048	40	MetaPathPredict	Pos Pred Value	0.9473684210526316
M00048	40	MetaPathPredict	Neg Pred Value	0.5000000000000003
M00048	50	MetaPathPredict	F1	1
M00048	50	MetaPathPredict	Precision	1
M00048	50	MetaPathPredict	Recall	1
M00048	50	MetaPathPredict	Pos Pred Value	1
M00048	50	MetaPathPredict	Neg Pred Value	1
M00048	60	MetaPathPredict	F1	1
M00048	60	MetaPathPredict	Precision	1
M00048	60	MetaPathPredict	Recall	1
M00048	60	MetaPathPredict	Pos Pred Value	1
M00048	60	MetaPathPredict	Neg Pred Value	1
M00048	70	MetaPathPredict	F1	1
M00048	70	MetaPathPredict	Precision	1
M00048	70	MetaPathPredict	Recall	1
M00048	70	MetaPathPredict	Pos Pred Value	1
M00048	70	MetaPathPredict	Neg Pred Value	1
M00048	80	MetaPathPredict	F1	1
M00048	80	MetaPathPredict	Precision	1
M00048	80	MetaPathPredict	Recall	1
M00048	80	MetaPathPredict	Pos Pred Value	1
M00048	80	MetaPathPredict	Neg Pred Value	1
M00048	90	MetaPathPredict	F1	1
M00048	90	MetaPathPredict	Precision	1
M00048	90	MetaPathPredict	Recall	1
M00048	90	MetaPathPredict	Pos Pred Value	1
M00048	90	MetaPathPredict	Neg Pred Value	1
M00049	10	MetaPathPredict	F1	1
M00049	10	MetaPathPredict	Precision	1
M00049	10	MetaPathPredict	Recall	1
M00049	10	MetaPathPredict	Pos Pred Value	1
M00049	10	MetaPathPredict	Neg Pred Value	1
M00049	20	MetaPathPredict	F1	1
M00049	20	MetaPathPredict	Precision	1
M00049	20	MetaPathPredict	Recall	1
M00049	20	MetaPathPredict	Pos Pred Value	1
M00049	20	MetaPathPredict	Neg Pred Value	1
M00049	30	MetaPathPredict	F1	1
M00049	30	MetaPathPredict	Precision	1
M00049	30	MetaPathPredict	Recall	1
M00049	30	MetaPathPredict	Pos Pred Value	1
M00049	30	MetaPathPredict	Neg Pred Value	1
M00049	40	MetaPathPredict	F1	1
M00049	40	MetaPathPredict	Precision	1
M00049	40	MetaPathPredict	Recall	1
M00049	40	MetaPathPredict	Pos Pred Value	1
M00049	40	MetaPathPredict	Neg Pred Value	1
M00049	50	MetaPathPredict	F1	1
M00049	50	MetaPathPredict	Precision	1
M00049	50	MetaPathPredict	Recall	1
M00049	50	MetaPathPredict	Pos Pred Value	1
M00049	50	MetaPathPredict	Neg Pred Value	1
M00049	60	MetaPathPredict	F1	1
M00049	60	MetaPathPredict	Precision	1
M00049	60	MetaPathPredict	Recall	1
M00049	60	MetaPathPredict	Pos Pred Value	1
M00049	60	MetaPathPredict	Neg Pred Value	1
M00049	70	MetaPathPredict	F1	1
M00049	70	MetaPathPredict	Precision	1
M00049	70	MetaPathPredict	Recall	1
M00049	70	MetaPathPredict	Pos Pred Value	1
M00049	70	MetaPathPredict	Neg Pred Value	1
M00049	80	MetaPathPredict	F1	1
M00049	80	MetaPathPredict	Precision	1
M00049	80	MetaPathPredict	Recall	1
M00049	80	MetaPathPredict	Pos Pred Value	1
M00049	80	MetaPathPredict	Neg Pred Value	1
M00049	90	MetaPathPredict	F1	1
M00049	90	MetaPathPredict	Precision	1
M00049	90	MetaPathPredict	Recall	1
M00049	90	MetaPathPredict	Pos Pred Value	1
M00049	90	MetaPathPredict	Neg Pred Value	1
M00050	10	MetaPathPredict	F1	1
M00050	10	MetaPathPredict	Precision	1
M00050	10	MetaPathPredict	Recall	1
M00050	10	MetaPathPredict	Pos Pred Value	1
M00050	10	MetaPathPredict	Neg Pred Value	1
M00050	20	MetaPathPredict	F1	0.9824561403508771
M00050	20	MetaPathPredict	Precision	1
M00050	20	MetaPathPredict	Recall	0.9655172413793104
M00050	20	MetaPathPredict	Pos Pred Value	1
M00050	20	MetaPathPredict	Neg Pred Value	0.9166666666666667
M00050	30	MetaPathPredict	F1	0.9642857142857143
M00050	30	MetaPathPredict	Precision	0.9642857142857143
M00050	30	MetaPathPredict	Recall	0.9642857142857143
M00050	30	MetaPathPredict	Pos Pred Value	0.9642857142857143
M00050	30	MetaPathPredict	Neg Pred Value	0.9166666666666667
M00050	40	MetaPathPredict	F1	0.9454545454545454
M00050	40	MetaPathPredict	Precision	0.9285714285714286
M00050	40	MetaPathPredict	Recall	0.9629629629629629
M00050	40	MetaPathPredict	Pos Pred Value	0.9285714285714285
M00050	40	MetaPathPredict	Neg Pred Value	0.9166666666666666
M00050	50	MetaPathPredict	F1	0.9454545454545454
M00050	50	MetaPathPredict	Precision	0.9285714285714286
M00050	50	MetaPathPredict	Recall	0.9629629629629629
M00050	50	MetaPathPredict	Pos Pred Value	0.9285714285714285
M00050	50	MetaPathPredict	Neg Pred Value	0.9166666666666666
M00050	60	MetaPathPredict	F1	0.9642857142857143
M00050	60	MetaPathPredict	Precision	0.9642857142857143
M00050	60	MetaPathPredict	Recall	0.9642857142857143
M00050	60	MetaPathPredict	Pos Pred Value	0.9642857142857143
M00050	60	MetaPathPredict	Neg Pred Value	0.9166666666666667
M00050	70	MetaPathPredict	F1	0.9454545454545454
M00050	70	MetaPathPredict	Precision	0.9285714285714286
M00050	70	MetaPathPredict	Recall	0.9629629629629629
M00050	70	MetaPathPredict	Pos Pred Value	0.9285714285714285
M00050	70	MetaPathPredict	Neg Pred Value	0.9166666666666666
M00050	80	MetaPathPredict	F1	0.9454545454545454
M00050	80	MetaPathPredict	Precision	0.9285714285714286
M00050	80	MetaPathPredict	Recall	0.9629629629629629
M00050	80	MetaPathPredict	Pos Pred Value	0.9285714285714285
M00050	80	MetaPathPredict	Neg Pred Value	0.9166666666666666
M00050	90	MetaPathPredict	F1	0.9454545454545454
M00050	90	MetaPathPredict	Precision	0.9285714285714286
M00050	90	MetaPathPredict	Recall	0.9629629629629629
M00050	90	MetaPathPredict	Pos Pred Value	0.9285714285714285
M00050	90	MetaPathPredict	Neg Pred Value	0.9166666666666666
M00051	10	MetaPathPredict	F1	0.8888888888888888
M00051	10	MetaPathPredict	Precision	0.8888888888888888
M00051	10	MetaPathPredict	Recall	0.8888888888888888
M00051	10	MetaPathPredict	Pos Pred Value	0.8888888888888891
M00051	10	MetaPathPredict	Neg Pred Value	0.9677419354838709
M00051	20	MetaPathPredict	F1	0.8888888888888888
M00051	20	MetaPathPredict	Precision	0.8888888888888888
M00051	20	MetaPathPredict	Recall	0.8888888888888888
M00051	20	MetaPathPredict	Pos Pred Value	0.8888888888888891
M00051	20	MetaPathPredict	Neg Pred Value	0.9677419354838709
M00051	30	MetaPathPredict	F1	0.8888888888888888
M00051	30	MetaPathPredict	Precision	0.8888888888888888
M00051	30	MetaPathPredict	Recall	0.8888888888888888
M00051	30	MetaPathPredict	Pos Pred Value	0.8888888888888891
M00051	30	MetaPathPredict	Neg Pred Value	0.9677419354838709
M00051	40	MetaPathPredict	F1	0.8888888888888888
M00051	40	MetaPathPredict	Precision	0.8888888888888888
M00051	40	MetaPathPredict	Recall	0.8888888888888888
M00051	40	MetaPathPredict	Pos Pred Value	0.8888888888888891
M00051	40	MetaPathPredict	Neg Pred Value	0.9677419354838709
M00051	50	MetaPathPredict	F1	0.8888888888888888
M00051	50	MetaPathPredict	Precision	0.8888888888888888
M00051	50	MetaPathPredict	Recall	0.8888888888888888
M00051	50	MetaPathPredict	Pos Pred Value	0.8888888888888891
M00051	50	MetaPathPredict	Neg Pred Value	0.9677419354838709
M00051	60	MetaPathPredict	F1	1
M00051	60	MetaPathPredict	Precision	1
M00051	60	MetaPathPredict	Recall	1
M00051	60	MetaPathPredict	Pos Pred Value	1
M00051	60	MetaPathPredict	Neg Pred Value	1
M00051	70	MetaPathPredict	F1	1
M00051	70	MetaPathPredict	Precision	1
M00051	70	MetaPathPredict	Recall	1
M00051	70	MetaPathPredict	Pos Pred Value	1
M00051	70	MetaPathPredict	Neg Pred Value	1
M00051	80	MetaPathPredict	F1	0.8888888888888888
M00051	80	MetaPathPredict	Precision	0.8888888888888888
M00051	80	MetaPathPredict	Recall	0.8888888888888888
M00051	80	MetaPathPredict	Pos Pred Value	0.8888888888888891
M00051	80	MetaPathPredict	Neg Pred Value	0.9677419354838709
M00051	90	MetaPathPredict	F1	1
M00051	90	MetaPathPredict	Precision	1
M00051	90	MetaPathPredict	Recall	1
M00051	90	MetaPathPredict	Pos Pred Value	1
M00051	90	MetaPathPredict	Neg Pred Value	1
M00052	10	MetaPathPredict	F1	1
M00052	10	MetaPathPredict	Precision	1
M00052	10	MetaPathPredict	Recall	1
M00052	10	MetaPathPredict	Pos Pred Value	1
M00052	10	MetaPathPredict	Neg Pred Value	1
M00052	20	MetaPathPredict	F1	1
M00052	20	MetaPathPredict	Precision	1
M00052	20	MetaPathPredict	Recall	1
M00052	20	MetaPathPredict	Pos Pred Value	1
M00052	20	MetaPathPredict	Neg Pred Value	1
M00052	30	MetaPathPredict	F1	1
M00052	30	MetaPathPredict	Precision	1
M00052	30	MetaPathPredict	Recall	1
M00052	30	MetaPathPredict	Pos Pred Value	1
M00052	30	MetaPathPredict	Neg Pred Value	1
M00052	40	MetaPathPredict	F1	1
M00052	40	MetaPathPredict	Precision	1
M00052	40	MetaPathPredict	Recall	1
M00052	40	MetaPathPredict	Pos Pred Value	1
M00052	40	MetaPathPredict	Neg Pred Value	1
M00052	50	MetaPathPredict	F1	1
M00052	50	MetaPathPredict	Precision	1
M00052	50	MetaPathPredict	Recall	1
M00052	50	MetaPathPredict	Pos Pred Value	1
M00052	50	MetaPathPredict	Neg Pred Value	1
M00052	60	MetaPathPredict	F1	1
M00052	60	MetaPathPredict	Precision	1
M00052	60	MetaPathPredict	Recall	1
M00052	60	MetaPathPredict	Pos Pred Value	1
M00052	60	MetaPathPredict	Neg Pred Value	1
M00052	70	MetaPathPredict	F1	1
M00052	70	MetaPathPredict	Precision	1
M00052	70	MetaPathPredict	Recall	1
M00052	70	MetaPathPredict	Pos Pred Value	1
M00052	70	MetaPathPredict	Neg Pred Value	1
M00052	80	MetaPathPredict	F1	1
M00052	80	MetaPathPredict	Precision	1
M00052	80	MetaPathPredict	Recall	1
M00052	80	MetaPathPredict	Pos Pred Value	1
M00052	80	MetaPathPredict	Neg Pred Value	1
M00052	90	MetaPathPredict	F1	1
M00052	90	MetaPathPredict	Precision	1
M00052	90	MetaPathPredict	Recall	1
M00052	90	MetaPathPredict	Pos Pred Value	1
M00052	90	MetaPathPredict	Neg Pred Value	1
M00053	10	MetaPathPredict	F1	1
M00053	10	MetaPathPredict	Precision	1
M00053	10	MetaPathPredict	Recall	1
M00053	10	MetaPathPredict	Pos Pred Value	1
M00053	10	MetaPathPredict	Neg Pred Value	1
M00053	20	MetaPathPredict	F1	1
M00053	20	MetaPathPredict	Precision	1
M00053	20	MetaPathPredict	Recall	1
M00053	20	MetaPathPredict	Pos Pred Value	1
M00053	20	MetaPathPredict	Neg Pred Value	1
M00053	30	MetaPathPredict	F1	1
M00053	30	MetaPathPredict	Precision	1
M00053	30	MetaPathPredict	Recall	1
M00053	30	MetaPathPredict	Pos Pred Value	1
M00053	30	MetaPathPredict	Neg Pred Value	1
M00053	40	MetaPathPredict	F1	1
M00053	40	MetaPathPredict	Precision	1
M00053	40	MetaPathPredict	Recall	1
M00053	40	MetaPathPredict	Pos Pred Value	1
M00053	40	MetaPathPredict	Neg Pred Value	1
M00053	50	MetaPathPredict	F1	1
M00053	50	MetaPathPredict	Precision	1
M00053	50	MetaPathPredict	Recall	1
M00053	50	MetaPathPredict	Pos Pred Value	1
M00053	50	MetaPathPredict	Neg Pred Value	1
M00053	60	MetaPathPredict	F1	1
M00053	60	MetaPathPredict	Precision	1
M00053	60	MetaPathPredict	Recall	1
M00053	60	MetaPathPredict	Pos Pred Value	1
M00053	60	MetaPathPredict	Neg Pred Value	1
M00053	70	MetaPathPredict	F1	1
M00053	70	MetaPathPredict	Precision	1
M00053	70	MetaPathPredict	Recall	1
M00053	70	MetaPathPredict	Pos Pred Value	1
M00053	70	MetaPathPredict	Neg Pred Value	1
M00053	80	MetaPathPredict	F1	1
M00053	80	MetaPathPredict	Precision	1
M00053	80	MetaPathPredict	Recall	1
M00053	80	MetaPathPredict	Pos Pred Value	1
M00053	80	MetaPathPredict	Neg Pred Value	1
M00053	90	MetaPathPredict	F1	1
M00053	90	MetaPathPredict	Precision	1
M00053	90	MetaPathPredict	Recall	1
M00053	90	MetaPathPredict	Pos Pred Value	1
M00053	90	MetaPathPredict	Neg Pred Value	1
M00063	10	MetaPathPredict	F1	0.9767441860465117
M00063	10	MetaPathPredict	Precision	1
M00063	10	MetaPathPredict	Recall	0.9545454545454546
M00063	10	MetaPathPredict	Pos Pred Value	1
M00063	10	MetaPathPredict	Neg Pred Value	0.9473684210526316
M00063	20	MetaPathPredict	F1	0.9545454545454545
M00063	20	MetaPathPredict	Precision	1
M00063	20	MetaPathPredict	Recall	0.9130434782608695
M00063	20	MetaPathPredict	Pos Pred Value	1
M00063	20	MetaPathPredict	Neg Pred Value	0.894737
M00063	30	MetaPathPredict	F1	0.9545454545454545
M00063	30	MetaPathPredict	Precision	1
M00063	30	MetaPathPredict	Recall	0.9130434782608695
M00063	30	MetaPathPredict	Pos Pred Value	1
M00063	30	MetaPathPredict	Neg Pred Value	0.894737
M00063	40	MetaPathPredict	F1	0.9545454545454545
M00063	40	MetaPathPredict	Precision	1
M00063	40	MetaPathPredict	Recall	0.9130434782608695
M00063	40	MetaPathPredict	Pos Pred Value	1
M00063	40	MetaPathPredict	Neg Pred Value	0.894737
M00063	50	MetaPathPredict	F1	0.9767441860465117
M00063	50	MetaPathPredict	Precision	1
M00063	50	MetaPathPredict	Recall	0.9545454545454546
M00063	50	MetaPathPredict	Pos Pred Value	1
M00063	50	MetaPathPredict	Neg Pred Value	0.9473684210526316
M00063	60	MetaPathPredict	F1	0.9767441860465117
M00063	60	MetaPathPredict	Precision	1
M00063	60	MetaPathPredict	Recall	0.9545454545454546
M00063	60	MetaPathPredict	Pos Pred Value	1
M00063	60	MetaPathPredict	Neg Pred Value	0.9473684210526316
M00063	70	MetaPathPredict	F1	0.9767441860465117
M00063	70	MetaPathPredict	Precision	1
M00063	70	MetaPathPredict	Recall	0.9545454545454546
M00063	70	MetaPathPredict	Pos Pred Value	1
M00063	70	MetaPathPredict	Neg Pred Value	0.9473684210526316
M00063	80	MetaPathPredict	F1	0.9767441860465117
M00063	80	MetaPathPredict	Precision	1
M00063	80	MetaPathPredict	Recall	0.9545454545454546
M00063	80	MetaPathPredict	Pos Pred Value	1
M00063	80	MetaPathPredict	Neg Pred Value	0.9473684210526316
M00063	90	MetaPathPredict	F1	0.9767441860465117
M00063	90	MetaPathPredict	Precision	1
M00063	90	MetaPathPredict	Recall	0.9545454545454546
M00063	90	MetaPathPredict	Pos Pred Value	1
M00063	90	MetaPathPredict	Neg Pred Value	0.9473684210526316
M00064	10	MetaPathPredict	F1	0.8571428571428571
M00064	10	MetaPathPredict	Precision	1
M00064	10	MetaPathPredict	Recall	0.75
M00064	10	MetaPathPredict	Pos Pred Value	1
M00064	10	MetaPathPredict	Neg Pred Value	0.9729729729729729
M00064	20	MetaPathPredict	F1	0.7499999999999999
M00064	20	MetaPathPredict	Precision	1
M00064	20	MetaPathPredict	Recall	0.6
M00064	20	MetaPathPredict	Pos Pred Value	1
M00064	20	MetaPathPredict	Neg Pred Value	0.9459459459459459
M00064	30	MetaPathPredict	F1	0.8571428571428571
M00064	30	MetaPathPredict	Precision	1
M00064	30	MetaPathPredict	Recall	0.75
M00064	30	MetaPathPredict	Pos Pred Value	1
M00064	30	MetaPathPredict	Neg Pred Value	0.9729729729729729
M00064	40	MetaPathPredict	F1	1
M00064	40	MetaPathPredict	Precision	1
M00064	40	MetaPathPredict	Recall	1
M00064	40	MetaPathPredict	Pos Pred Value	1
M00064	40	MetaPathPredict	Neg Pred Value	1
M00064	50	MetaPathPredict	F1	0.8571428571428571
M00064	50	MetaPathPredict	Precision	1
M00064	50	MetaPathPredict	Recall	0.75
M00064	50	MetaPathPredict	Pos Pred Value	1
M00064	50	MetaPathPredict	Neg Pred Value	0.9729729729729729
M00064	60	MetaPathPredict	F1	1
M00064	60	MetaPathPredict	Precision	1
M00064	60	MetaPathPredict	Recall	1
M00064	60	MetaPathPredict	Pos Pred Value	1
M00064	60	MetaPathPredict	Neg Pred Value	1
M00064	70	MetaPathPredict	F1	1
M00064	70	MetaPathPredict	Precision	1
M00064	70	MetaPathPredict	Recall	1
M00064	70	MetaPathPredict	Pos Pred Value	1
M00064	70	MetaPathPredict	Neg Pred Value	1
M00064	80	MetaPathPredict	F1	1
M00064	80	MetaPathPredict	Precision	1
M00064	80	MetaPathPredict	Recall	1
M00064	80	MetaPathPredict	Pos Pred Value	1
M00064	80	MetaPathPredict	Neg Pred Value	1
M00064	90	MetaPathPredict	F1	1
M00064	90	MetaPathPredict	Precision	1
M00064	90	MetaPathPredict	Recall	1
M00064	90	MetaPathPredict	Pos Pred Value	1
M00064	90	MetaPathPredict	Neg Pred Value	1
M00082	10	MetaPathPredict	F1	0.9411764705882353
M00082	10	MetaPathPredict	Precision	1
M00082	10	MetaPathPredict	Recall	0.8888888888888888
M00082	10	MetaPathPredict	Pos Pred Value	1
M00082	10	MetaPathPredict	Neg Pred Value	0.9166666666666666
M00082	20	MetaPathPredict	F1	0.9142857142857143
M00082	20	MetaPathPredict	Precision	1
M00082	20	MetaPathPredict	Recall	0.8421052631578947
M00082	20	MetaPathPredict	Pos Pred Value	1
M00082	20	MetaPathPredict	Neg Pred Value	0.8749999999999999
M00082	30	MetaPathPredict	F1	0.9411764705882353
M00082	30	MetaPathPredict	Precision	1
M00082	30	MetaPathPredict	Recall	0.8888888888888888
M00082	30	MetaPathPredict	Pos Pred Value	1
M00082	30	MetaPathPredict	Neg Pred Value	0.9166666666666666
M00082	40	MetaPathPredict	F1	0.8823529411764706
M00082	40	MetaPathPredict	Precision	0.9375
M00082	40	MetaPathPredict	Recall	0.8333333333333334
M00082	40	MetaPathPredict	Pos Pred Value	0.9375000000000001
M00082	40	MetaPathPredict	Neg Pred Value	0.8750000000000001
M00082	50	MetaPathPredict	F1	0.8823529411764706
M00082	50	MetaPathPredict	Precision	0.9375
M00082	50	MetaPathPredict	Recall	0.8333333333333334
M00082	50	MetaPathPredict	Pos Pred Value	0.9375000000000001
M00082	50	MetaPathPredict	Neg Pred Value	0.8750000000000001
M00082	60	MetaPathPredict	F1	0.8823529411764706
M00082	60	MetaPathPredict	Precision	0.9375
M00082	60	MetaPathPredict	Recall	0.8333333333333334
M00082	60	MetaPathPredict	Pos Pred Value	0.9375000000000001
M00082	60	MetaPathPredict	Neg Pred Value	0.8750000000000001
M00082	70	MetaPathPredict	F1	0.9142857142857143
M00082	70	MetaPathPredict	Precision	1
M00082	70	MetaPathPredict	Recall	0.8421052631578947
M00082	70	MetaPathPredict	Pos Pred Value	1
M00082	70	MetaPathPredict	Neg Pred Value	0.8749999999999999
M00082	80	MetaPathPredict	F1	0.9411764705882353
M00082	80	MetaPathPredict	Precision	1
M00082	80	MetaPathPredict	Recall	0.8888888888888888
M00082	80	MetaPathPredict	Pos Pred Value	1
M00082	80	MetaPathPredict	Neg Pred Value	0.9166666666666666
M00082	90	MetaPathPredict	F1	0.9411764705882353
M00082	90	MetaPathPredict	Precision	1
M00082	90	MetaPathPredict	Recall	0.8888888888888888
M00082	90	MetaPathPredict	Pos Pred Value	1
M00082	90	MetaPathPredict	Neg Pred Value	0.9166666666666666
M00083	10	MetaPathPredict	F1	1
M00083	10	MetaPathPredict	Precision	1
M00083	10	MetaPathPredict	Recall	1
M00083	10	MetaPathPredict	Pos Pred Value	1
M00083	10	MetaPathPredict	Neg Pred Value	1
M00083	20	MetaPathPredict	F1	1
M00083	20	MetaPathPredict	Precision	1
M00083	20	MetaPathPredict	Recall	1
M00083	20	MetaPathPredict	Pos Pred Value	1
M00083	20	MetaPathPredict	Neg Pred Value	1
M00083	30	MetaPathPredict	F1	1
M00083	30	MetaPathPredict	Precision	1
M00083	30	MetaPathPredict	Recall	1
M00083	30	MetaPathPredict	Pos Pred Value	1
M00083	30	MetaPathPredict	Neg Pred Value	1
M00083	40	MetaPathPredict	F1	1
M00083	40	MetaPathPredict	Precision	1
M00083	40	MetaPathPredict	Recall	1
M00083	40	MetaPathPredict	Pos Pred Value	1
M00083	40	MetaPathPredict	Neg Pred Value	1
M00083	50	MetaPathPredict	F1	1
M00083	50	MetaPathPredict	Precision	1
M00083	50	MetaPathPredict	Recall	1
M00083	50	MetaPathPredict	Pos Pred Value	1
M00083	50	MetaPathPredict	Neg Pred Value	1
M00083	60	MetaPathPredict	F1	1
M00083	60	MetaPathPredict	Precision	1
M00083	60	MetaPathPredict	Recall	1
M00083	60	MetaPathPredict	Pos Pred Value	1
M00083	60	MetaPathPredict	Neg Pred Value	1
M00083	70	MetaPathPredict	F1	1
M00083	70	MetaPathPredict	Precision	1
M00083	70	MetaPathPredict	Recall	1
M00083	70	MetaPathPredict	Pos Pred Value	1
M00083	70	MetaPathPredict	Neg Pred Value	1
M00083	80	MetaPathPredict	F1	1
M00083	80	MetaPathPredict	Precision	1
M00083	80	MetaPathPredict	Recall	1
M00083	80	MetaPathPredict	Pos Pred Value	1
M00083	80	MetaPathPredict	Neg Pred Value	1
M00083	90	MetaPathPredict	F1	1
M00083	90	MetaPathPredict	Precision	1
M00083	90	MetaPathPredict	Recall	1
M00083	90	MetaPathPredict	Pos Pred Value	1
M00083	90	MetaPathPredict	Neg Pred Value	1
M00086	10	MetaPathPredict	F1	0.8928571428571429
M00086	10	MetaPathPredict	Precision	0.8620689655172413
M00086	10	MetaPathPredict	Recall	0.9259259259259259
M00086	10	MetaPathPredict	Pos Pred Value	0.8620689655172414
M00086	10	MetaPathPredict	Neg Pred Value	0.8181818181818181
M00086	20	MetaPathPredict	F1	0.912281
M00086	20	MetaPathPredict	Precision	0.896552
M00086	20	MetaPathPredict	Recall	0.9285714285714286
M00086	20	MetaPathPredict	Pos Pred Value	0.8965517241379309
M00086	20	MetaPathPredict	Neg Pred Value	0.8181818181818182
M00086	30	MetaPathPredict	F1	0.912281
M00086	30	MetaPathPredict	Precision	0.896552
M00086	30	MetaPathPredict	Recall	0.9285714285714286
M00086	30	MetaPathPredict	Pos Pred Value	0.8965517241379309
M00086	30	MetaPathPredict	Neg Pred Value	0.8181818181818182
M00086	40	MetaPathPredict	F1	0.912281
M00086	40	MetaPathPredict	Precision	0.896552
M00086	40	MetaPathPredict	Recall	0.9285714285714286
M00086	40	MetaPathPredict	Pos Pred Value	0.8965517241379309
M00086	40	MetaPathPredict	Neg Pred Value	0.8181818181818182
M00086	50	MetaPathPredict	F1	0.8928571428571429
M00086	50	MetaPathPredict	Precision	0.8620689655172413
M00086	50	MetaPathPredict	Recall	0.9259259259259259
M00086	50	MetaPathPredict	Pos Pred Value	0.8620689655172414
M00086	50	MetaPathPredict	Neg Pred Value	0.8181818181818181
M00086	60	MetaPathPredict	F1	0.8620689655172413
M00086	60	MetaPathPredict	Precision	0.8620689655172413
M00086	60	MetaPathPredict	Recall	0.8620689655172413
M00086	60	MetaPathPredict	Pos Pred Value	0.8620689655172414
M00086	60	MetaPathPredict	Neg Pred Value	0.6363636363636364
M00086	70	MetaPathPredict	F1	0.896552
M00086	70	MetaPathPredict	Precision	0.896552
M00086	70	MetaPathPredict	Recall	0.896552
M00086	70	MetaPathPredict	Pos Pred Value	0.896552
M00086	70	MetaPathPredict	Neg Pred Value	0.7272727272727273
M00086	80	MetaPathPredict	F1	0.9152542372881356
M00086	80	MetaPathPredict	Precision	0.9310344827586207
M00086	80	MetaPathPredict	Recall	0.9
M00086	80	MetaPathPredict	Pos Pred Value	0.9310344827586207
M00086	80	MetaPathPredict	Neg Pred Value	0.7272727272727273
M00086	90	MetaPathPredict	F1	0.896552
M00086	90	MetaPathPredict	Precision	0.896552
M00086	90	MetaPathPredict	Recall	0.896552
M00086	90	MetaPathPredict	Pos Pred Value	0.896552
M00086	90	MetaPathPredict	Neg Pred Value	0.7272727272727273
M00091	10	MetaPathPredict	F1	0.5
M00091	10	MetaPathPredict	Precision	0.4
M00091	10	MetaPathPredict	Recall	0.6666666666666666
M00091	10	MetaPathPredict	Pos Pred Value	0.40000000000000013
M00091	10	MetaPathPredict	Neg Pred Value	0.9714285714285714
M00091	20	MetaPathPredict	F1	0.5
M00091	20	MetaPathPredict	Precision	0.4
M00091	20	MetaPathPredict	Recall	0.6666666666666666
M00091	20	MetaPathPredict	Pos Pred Value	0.40000000000000013
M00091	20	MetaPathPredict	Neg Pred Value	0.9714285714285714
M00091	30	MetaPathPredict	F1	0.8000000000000002
M00091	30	MetaPathPredict	Precision	0.8
M00091	30	MetaPathPredict	Recall	0.8
M00091	30	MetaPathPredict	Pos Pred Value	0.8
M00091	30	MetaPathPredict	Neg Pred Value	0.9714285714285714
M00091	40	MetaPathPredict	F1	0.4444444444444445
M00091	40	MetaPathPredict	Precision	0.4
M00091	40	MetaPathPredict	Recall	0.5
M00091	40	MetaPathPredict	Pos Pred Value	0.39999999999999986
M00091	40	MetaPathPredict	Neg Pred Value	0.9428571428571428
M00091	50	MetaPathPredict	F1	0.5
M00091	50	MetaPathPredict	Precision	0.4
M00091	50	MetaPathPredict	Recall	0.6666666666666666
M00091	50	MetaPathPredict	Pos Pred Value	0.40000000000000013
M00091	50	MetaPathPredict	Neg Pred Value	0.9714285714285714
M00091	60	MetaPathPredict	F1	0.5
M00091	60	MetaPathPredict	Precision	0.4
M00091	60	MetaPathPredict	Recall	0.6666666666666666
M00091	60	MetaPathPredict	Pos Pred Value	0.40000000000000013
M00091	60	MetaPathPredict	Neg Pred Value	0.9714285714285714
M00091	70	MetaPathPredict	F1	0.4444444444444445
M00091	70	MetaPathPredict	Precision	0.4
M00091	70	MetaPathPredict	Recall	0.5
M00091	70	MetaPathPredict	Pos Pred Value	0.39999999999999986
M00091	70	MetaPathPredict	Neg Pred Value	0.9428571428571428
M00091	80	MetaPathPredict	F1	0.5
M00091	80	MetaPathPredict	Precision	0.4
M00091	80	MetaPathPredict	Recall	0.6666666666666666
M00091	80	MetaPathPredict	Pos Pred Value	0.40000000000000013
M00091	80	MetaPathPredict	Neg Pred Value	0.9714285714285714
M00091	90	MetaPathPredict	F1	0.5
M00091	90	MetaPathPredict	Precision	0.4
M00091	90	MetaPathPredict	Recall	0.6666666666666666
M00091	90	MetaPathPredict	Pos Pred Value	0.40000000000000013
M00091	90	MetaPathPredict	Neg Pred Value	0.9714285714285714
M00093	10	MetaPathPredict	F1	1
M00093	10	MetaPathPredict	Precision	1
M00093	10	MetaPathPredict	Recall	1
M00093	10	MetaPathPredict	Pos Pred Value	1
M00093	10	MetaPathPredict	Neg Pred Value	1
M00093	20	MetaPathPredict	F1	1
M00093	20	MetaPathPredict	Precision	1
M00093	20	MetaPathPredict	Recall	1
M00093	20	MetaPathPredict	Pos Pred Value	1
M00093	20	MetaPathPredict	Neg Pred Value	1
M00093	30	MetaPathPredict	F1	1
M00093	30	MetaPathPredict	Precision	1
M00093	30	MetaPathPredict	Recall	1
M00093	30	MetaPathPredict	Pos Pred Value	1
M00093	30	MetaPathPredict	Neg Pred Value	1
M00093	40	MetaPathPredict	F1	1
M00093	40	MetaPathPredict	Precision	1
M00093	40	MetaPathPredict	Recall	1
M00093	40	MetaPathPredict	Pos Pred Value	1
M00093	40	MetaPathPredict	Neg Pred Value	1
M00093	50	MetaPathPredict	F1	1
M00093	50	MetaPathPredict	Precision	1
M00093	50	MetaPathPredict	Recall	1
M00093	50	MetaPathPredict	Pos Pred Value	1
M00093	50	MetaPathPredict	Neg Pred Value	1
M00093	60	MetaPathPredict	F1	1
M00093	60	MetaPathPredict	Precision	1
M00093	60	MetaPathPredict	Recall	1
M00093	60	MetaPathPredict	Pos Pred Value	1
M00093	60	MetaPathPredict	Neg Pred Value	1
M00093	70	MetaPathPredict	F1	1
M00093	70	MetaPathPredict	Precision	1
M00093	70	MetaPathPredict	Recall	1
M00093	70	MetaPathPredict	Pos Pred Value	1
M00093	70	MetaPathPredict	Neg Pred Value	1
M00093	80	MetaPathPredict	F1	0.9811320754716981
M00093	80	MetaPathPredict	Precision	1
M00093	80	MetaPathPredict	Recall	0.9629629629629629
M00093	80	MetaPathPredict	Pos Pred Value	1
M00093	80	MetaPathPredict	Neg Pred Value	0.9285714285714285
M00093	90	MetaPathPredict	F1	0.9811320754716981
M00093	90	MetaPathPredict	Precision	1
M00093	90	MetaPathPredict	Recall	0.9629629629629629
M00093	90	MetaPathPredict	Pos Pred Value	1
M00093	90	MetaPathPredict	Neg Pred Value	0.9285714285714285
M00096	10	MetaPathPredict	F1	0
M00096	10	MetaPathPredict	Precision	0
M00096	10	MetaPathPredict	Recall	0
M00096	10	MetaPathPredict	Pos Pred Value	0
M00096	10	MetaPathPredict	Neg Pred Value	0
M00096	20	MetaPathPredict	F1	0
M00096	20	MetaPathPredict	Precision	0
M00096	20	MetaPathPredict	Recall	0
M00096	20	MetaPathPredict	Pos Pred Value	0
M00096	20	MetaPathPredict	Neg Pred Value	0
M00096	30	MetaPathPredict	F1	0
M00096	30	MetaPathPredict	Precision	0
M00096	30	MetaPathPredict	Recall	0
M00096	30	MetaPathPredict	Pos Pred Value	0
M00096	30	MetaPathPredict	Neg Pred Value	0
M00096	40	MetaPathPredict	F1	0
M00096	40	MetaPathPredict	Precision	0
M00096	40	MetaPathPredict	Recall	0
M00096	40	MetaPathPredict	Pos Pred Value	0
M00096	40	MetaPathPredict	Neg Pred Value	0
M00096	50	MetaPathPredict	F1	0
M00096	50	MetaPathPredict	Precision	0
M00096	50	MetaPathPredict	Recall	0
M00096	50	MetaPathPredict	Pos Pred Value	0
M00096	50	MetaPathPredict	Neg Pred Value	0
M00096	60	MetaPathPredict	F1	0
M00096	60	MetaPathPredict	Precision	0
M00096	60	MetaPathPredict	Recall	0
M00096	60	MetaPathPredict	Pos Pred Value	0
M00096	60	MetaPathPredict	Neg Pred Value	0
M00096	70	MetaPathPredict	F1	0
M00096	70	MetaPathPredict	Precision	0
M00096	70	MetaPathPredict	Recall	0
M00096	70	MetaPathPredict	Pos Pred Value	0
M00096	70	MetaPathPredict	Neg Pred Value	0
M00096	80	MetaPathPredict	F1	0
M00096	80	MetaPathPredict	Precision	0
M00096	80	MetaPathPredict	Recall	0
M00096	80	MetaPathPredict	Pos Pred Value	0
M00096	80	MetaPathPredict	Neg Pred Value	0
M00096	90	MetaPathPredict	F1	0
M00096	90	MetaPathPredict	Precision	0
M00096	90	MetaPathPredict	Recall	0
M00096	90	MetaPathPredict	Pos Pred Value	0
M00096	90	MetaPathPredict	Neg Pred Value	0
M00115	10	MetaPathPredict	F1	0.8125000000000001
M00115	10	MetaPathPredict	Precision	0.7222222222222222
M00115	10	MetaPathPredict	Recall	0.9285714285714286
M00115	10	MetaPathPredict	Pos Pred Value	0.7222222222222222
M00115	10	MetaPathPredict	Neg Pred Value	0.9545454545454545
M00115	20	MetaPathPredict	F1	0.7647058823529411
M00115	20	MetaPathPredict	Precision	0.7222222222222222
M00115	20	MetaPathPredict	Recall	0.8125
M00115	20	MetaPathPredict	Pos Pred Value	0.7222222222222221
M00115	20	MetaPathPredict	Neg Pred Value	0.8636363636363635
M00115	30	MetaPathPredict	F1	0.8484848484848485
M00115	30	MetaPathPredict	Precision	0.7777777777777778
M00115	30	MetaPathPredict	Recall	0.9333333333333333
M00115	30	MetaPathPredict	Pos Pred Value	0.7777777777777777
M00115	30	MetaPathPredict	Neg Pred Value	0.9545454545454545
M00115	40	MetaPathPredict	F1	0.9142857142857143
M00115	40	MetaPathPredict	Precision	0.8888888888888888
M00115	40	MetaPathPredict	Recall	0.9411764705882353
M00115	40	MetaPathPredict	Pos Pred Value	0.8888888888888888
M00115	40	MetaPathPredict	Neg Pred Value	0.9545454545454545
M00115	50	MetaPathPredict	F1	0.8823529411764706
M00115	50	MetaPathPredict	Precision	0.8333333333333334
M00115	50	MetaPathPredict	Recall	0.9375
M00115	50	MetaPathPredict	Pos Pred Value	0.8333333333333333
M00115	50	MetaPathPredict	Neg Pred Value	0.9545454545454545
M00115	60	MetaPathPredict	F1	0.918919
M00115	60	MetaPathPredict	Precision	0.9444444444444444
M00115	60	MetaPathPredict	Recall	0.8947368421052632
M00115	60	MetaPathPredict	Pos Pred Value	0.9444444444444444
M00115	60	MetaPathPredict	Neg Pred Value	0.9090909090909091
M00115	70	MetaPathPredict	F1	0.9444444444444444
M00115	70	MetaPathPredict	Precision	0.9444444444444444
M00115	70	MetaPathPredict	Recall	0.9444444444444444
M00115	70	MetaPathPredict	Pos Pred Value	0.9444444444444445
M00115	70	MetaPathPredict	Neg Pred Value	0.9545454545454545
M00115	80	MetaPathPredict	F1	0.9444444444444444
M00115	80	MetaPathPredict	Precision	0.9444444444444444
M00115	80	MetaPathPredict	Recall	0.9444444444444444
M00115	80	MetaPathPredict	Pos Pred Value	0.9444444444444445
M00115	80	MetaPathPredict	Neg Pred Value	0.9545454545454545
M00115	90	MetaPathPredict	F1	0.972973
M00115	90	MetaPathPredict	Precision	1
M00115	90	MetaPathPredict	Recall	0.9473684210526315
M00115	90	MetaPathPredict	Pos Pred Value	1
M00115	90	MetaPathPredict	Neg Pred Value	0.9545454545454545
M00118	10	MetaPathPredict	F1	0.888889
M00118	10	MetaPathPredict	Precision	1
M00118	10	MetaPathPredict	Recall	0.8
M00118	10	MetaPathPredict	Pos Pred Value	1
M00118	10	MetaPathPredict	Neg Pred Value	0.9375
M00118	20	MetaPathPredict	F1	0.8421052631578948
M00118	20	MetaPathPredict	Precision	1
M00118	20	MetaPathPredict	Recall	0.7272727272727273
M00118	20	MetaPathPredict	Pos Pred Value	1
M00118	20	MetaPathPredict	Neg Pred Value	0.90625
M00118	30	MetaPathPredict	F1	0.888889
M00118	30	MetaPathPredict	Precision	1
M00118	30	MetaPathPredict	Recall	0.8
M00118	30	MetaPathPredict	Pos Pred Value	1
M00118	30	MetaPathPredict	Neg Pred Value	0.9375
M00118	40	MetaPathPredict	F1	0.888889
M00118	40	MetaPathPredict	Precision	1
M00118	40	MetaPathPredict	Recall	0.8
M00118	40	MetaPathPredict	Pos Pred Value	1
M00118	40	MetaPathPredict	Neg Pred Value	0.9375
M00118	50	MetaPathPredict	F1	0.888889
M00118	50	MetaPathPredict	Precision	1
M00118	50	MetaPathPredict	Recall	0.8
M00118	50	MetaPathPredict	Pos Pred Value	1
M00118	50	MetaPathPredict	Neg Pred Value	0.9375
M00118	60	MetaPathPredict	F1	0.888889
M00118	60	MetaPathPredict	Precision	1
M00118	60	MetaPathPredict	Recall	0.8
M00118	60	MetaPathPredict	Pos Pred Value	1
M00118	60	MetaPathPredict	Neg Pred Value	0.9375
M00118	70	MetaPathPredict	F1	1
M00118	70	MetaPathPredict	Precision	1
M00118	70	MetaPathPredict	Recall	1
M00118	70	MetaPathPredict	Pos Pred Value	1
M00118	70	MetaPathPredict	Neg Pred Value	1
M00118	80	MetaPathPredict	F1	0.9411764705882353
M00118	80	MetaPathPredict	Precision	1
M00118	80	MetaPathPredict	Recall	0.8888888888888888
M00118	80	MetaPathPredict	Pos Pred Value	1
M00118	80	MetaPathPredict	Neg Pred Value	0.96875
M00118	90	MetaPathPredict	F1	0.8421052631578948
M00118	90	MetaPathPredict	Precision	1
M00118	90	MetaPathPredict	Recall	0.7272727272727273
M00118	90	MetaPathPredict	Pos Pred Value	1
M00118	90	MetaPathPredict	Neg Pred Value	0.90625
M00119	10	MetaPathPredict	F1	0
M00119	10	MetaPathPredict	Precision	0
M00119	10	MetaPathPredict	Recall	0
M00119	10	MetaPathPredict	Pos Pred Value	0
M00119	10	MetaPathPredict	Neg Pred Value	0
M00119	20	MetaPathPredict	F1	0
M00119	20	MetaPathPredict	Precision	0
M00119	20	MetaPathPredict	Recall	0
M00119	20	MetaPathPredict	Pos Pred Value	0
M00119	20	MetaPathPredict	Neg Pred Value	0
M00119	30	MetaPathPredict	F1	0
M00119	30	MetaPathPredict	Precision	0
M00119	30	MetaPathPredict	Recall	0
M00119	30	MetaPathPredict	Pos Pred Value	0
M00119	30	MetaPathPredict	Neg Pred Value	0
M00119	40	MetaPathPredict	F1	0
M00119	40	MetaPathPredict	Precision	0
M00119	40	MetaPathPredict	Recall	0
M00119	40	MetaPathPredict	Pos Pred Value	0
[truncated: 17,711 more rows]
