# Supplementary material for: Predicting metabolic modules in incomplete bacterial genomes with MetaPathPredict
Source: eLife. 2024 May 2;13:e85749. doi: 10.7554/eLife.85749 (PMC11065424; doi:10.7554/eLife.85749)
Supplement: Appendix 1—figure 3—source data 1. [file elife-85749-app1-fig3-data1.xlsx]

## Sheet: Appendix_Figure_2_Source_Data
Module name	Prevalence	Model
M00001	30.47784024055432	Model #1 modules (n = 96)
M00002	87.8971	Model #1 modules (n = 96)
M00003	63.46908092561119	Model #1 modules (n = 96)
M00004	54.026670152961174	Model #1 modules (n = 96)
M00006	64.38750163420055	Model #1 modules (n = 96)
M00007	82.95528827297686	Model #1 modules (n = 96)
M00008	42.91410641913976	Model #1 modules (n = 96)
M00009	49.088116093607006	Model #1 modules (n = 96)
M00010	63.4495	Model #1 modules (n = 96)
M00011	59.66139364622827	Model #1 modules (n = 96)
M00012	21.88194535233364	Model #1 modules (n = 96)
M00015	74.76140671983266	Model #1 modules (n = 96)
M00016	61.51457706889789	Model #1 modules (n = 96)
M00017	32.43234409726762	Model #1 modules (n = 96)
M00018	74.39207739573801	Model #1 modules (n = 96)
M00019	76.11779317557851	Model #1 modules (n = 96)
M00020	62.10288926657079	Model #1 modules (n = 96)
M00021	74.96404758791999	Model #1 modules (n = 96)
M00022	79.94182246045234	Model #1 modules (n = 96)
M00023	67.24735259511047	Model #1 modules (n = 96)
M00024	29.32409465289581	Model #1 modules (n = 96)
M00025	25.532749379003793	Model #1 modules (n = 96)
M00026	46.25768074258073	Model #1 modules (n = 96)
M00027	10.478493920773955	Model #1 modules (n = 96)
M00028	63.12916721140019	Model #1 modules (n = 96)
M00034	13.707674205778533	Model #1 modules (n = 96)
M00035	10.80206562949405	Model #1 modules (n = 96)
M00045	45.72166296247875	Model #1 modules (n = 96)
M00048	89.03124591449863	Model #1 modules (n = 96)
M00049	82.112	Model #1 modules (n = 96)
M00050	85.0144	Model #1 modules (n = 96)
M00052	86.42633023924697	Model #1 modules (n = 96)
M00053	80.83409596025625	Model #1 modules (n = 96)
M00060	27.28788076872794	Model #1 modules (n = 96)
M00061	27.385932801673423	Model #1 modules (n = 96)
M00063	56.24264609752909	Model #1 modules (n = 96)
M00064	38.68152699699307	Model #1 modules (n = 96)
M00082	78.43508955419009	Model #1 modules (n = 96)
M00083	81.78193227872924	Model #1 modules (n = 96)
M00086	70.93084063276245	Model #1 modules (n = 96)
M00091	14.985619035167996	Model #1 modules (n = 96)
M00093	75.56543338998561	Model #1 modules (n = 96)
M00096	33.72336253104981	Model #1 modules (n = 96)
M00098	10.936070074519543	Model #1 modules (n = 96)
M00115	46.67603608314813	Model #1 modules (n = 96)
M00116	26.65381095568048	Model #1 modules (n = 96)
M00117	27.461106026931624	Model #1 modules (n = 96)
M00118	48.7678	Model #1 modules (n = 96)
M00119	10.534056739443065	Model #1 modules (n = 96)
M00121	65.96613936462282	Model #1 modules (n = 96)
M00122	19.103804418878283	Model #1 modules (n = 96)
M00123	48.153353379526735	Model #1 modules (n = 96)
M00125	57.64152176755132	Model #1 modules (n = 96)
M00126	55.68048110864166	Model #1 modules (n = 96)
M00127	22.34605830827559	Model #1 modules (n = 96)
M00133	28.353379526735523	Model #1 modules (n = 96)
M00140	27.10811870832789	Model #1 modules (n = 96)
M00144	47.56504118185384	Model #1 modules (n = 96)
M00149	55.54974506471434	Model #1 modules (n = 96)
M00151	41.76689763367761	Model #1 modules (n = 96)
M00153	41.31912668322656	Model #1 modules (n = 96)
M00155	32.719963393907705	Model #1 modules (n = 96)
M00156	21.028892665707936	Model #1 modules (n = 96)
M00157	68.2671	Model #1 modules (n = 96)
M00168	24.081579291410645	Model #1 modules (n = 96)
M00169	14.289449601255066	Model #1 modules (n = 96)
M00176	29.229311021048503	Model #1 modules (n = 96)
M00307	83.12197672898418	Model #1 modules (n = 96)
M00364	37.96901555758922	Model #1 modules (n = 96)
M00417	42.24735259511047	Model #1 modules (n = 96)
M00432	81.32435612498365	Model #1 modules (n = 96)
M00530	37.05713165119624	Model #1 modules (n = 96)
M00533	15.874624133873708	Model #1 modules (n = 96)
M00549	25.10458883514185	Model #1 modules (n = 96)
M00550	21.845992940253627	Model #1 modules (n = 96)
M00552	23.012812132304877	Model #1 modules (n = 96)
M00554	38.070335991632895	Model #1 modules (n = 96)
M00555	34.06000784416264	Model #1 modules (n = 96)
M00570	73.03569093999216	Model #1 modules (n = 96)
M00572	31.43548176232187	Model #1 modules (n = 96)
M00579	73.00954373120669	Model #1 modules (n = 96)
M00631	22.940907308144855	Model #1 modules (n = 96)
M00632	36.29559419531965	Model #1 modules (n = 96)
M00761	25.212446071381876	Model #1 modules (n = 96)
M00793	50.75500065368021	Model #1 modules (n = 96)
M00844	80.92561119100536	Model #1 modules (n = 96)
M00846	12.45260818407635	Model #1 modules (n = 96)
M00854	51.157	Model #1 modules (n = 96)
M00855	32.06955157536933	Model #1 modules (n = 96)
M00880	58.236370767420574	Model #1 modules (n = 96)
M00881	69.43718133089293	Model #1 modules (n = 96)
M00899	46.32958556674075	Model #1 modules (n = 96)
M00909	28.01346581252451	Model #1 modules (n = 96)
M00916	20.747810171264216	Model #1 modules (n = 96)
M00938	68.88155314420186	Model #1 modules (n = 96)
M00939	12.129036475356257	Model #1 modules (n = 96)
M00005	99.23519414302524	Model #2 modules (n = 94)
M00033	6.706759053471043	Model #2 modules (n = 94)
M00036	4.92221	Model #2 modules (n = 94)
M00038	0.43796574715649106	Model #2 modules (n = 94)
M00044	9.893450124199244	Model #2 modules (n = 94)
M00046	9.870571316511963	Model #2 modules (n = 94)
M00051	5.8373643613544255	Model #2 modules (n = 94)
M00087	1.4740488952804287	Model #2 modules (n = 94)
M00095	0.4183553405673944	Model #2 modules (n = 94)
M00112	0.29088769773826645	Model #2 modules (n = 94)
M00120	91.22761145247745	Model #2 modules (n = 94)
M00134	7.25912	Model #2 modules (n = 94)
M00135	2.150607922604262	Model #2 modules (n = 94)
M00159	1.326970845862204	Model #2 modules (n = 94)
M00161	0.6798274284220159	Model #2 modules (n = 94)
M00163	0.7255850437965747	Model #2 modules (n = 94)
M00165	1.104719571185776	Model #2 modules (n = 94)
M00166	3.830566087070205	Model #2 modules (n = 94)
M00167	6.1217152568963265	Model #2 modules (n = 94)
M00174	0.1797620604000523	Model #2 modules (n = 94)
M00175	5.3961302130997515	Model #2 modules (n = 94)
M00308	1.1766243953457969	Model #2 modules (n = 94)
M00345	5.647797097659825	Model #2 modules (n = 94)
M00363	1.2910184337821935	Model #2 modules (n = 94)
M00365	6.513923388678259	Model #2 modules (n = 94)
M00378	0.17322525820368675	Model #2 modules (n = 94)
M00416	5.203294548306968	Model #2 modules (n = 94)
M00525	2.653941691724408	Model #2 modules (n = 94)
M00526	5.101974114263302	Model #2 modules (n = 94)
M00527	5.242515361485162	Model #2 modules (n = 94)
M00528	0.21898287357824553	Model #2 modules (n = 94)
M00529	4.40254	Model #2 modules (n = 94)
M00531	1.1602823898548829	Model #2 modules (n = 94)
M00535	2.9350241861681265	Model #2 modules (n = 94)
M00545	9.720224865995556	Model #2 modules (n = 94)
M00546	4.7064975813831875	Model #2 modules (n = 94)
M00548	1.2844816315858285	Model #2 modules (n = 94)
M00551	8.092561119100536	Model #2 modules (n = 94)
M00565	8.471695646489737	Model #2 modules (n = 94)
M00568	9.305137926526344	Model #2 modules (n = 94)
M00569	1.5034645051640738	Model #2 modules (n = 94)
M00574	2.049287488560596	Model #2 modules (n = 94)
M00577	1.862988625964178	Model #2 modules (n = 94)
M00580	4.677081971499542	Model #2 modules (n = 94)
M00595	3.824029284873839	Model #2 modules (n = 94)
M00596	0.5033337691201464	Model #2 modules (n = 94)
M00597	1.0491567525166687	Model #2 modules (n = 94)
M00622	3.624656817884691	Model #2 modules (n = 94)
M00623	0.4706497581383188	Model #2 modules (n = 94)
M00627	7.876846646620474	Model #2 modules (n = 94)
M00637	2.516668845600732	Model #2 modules (n = 94)
M00638	0.8301738789384233	Model #2 modules (n = 94)
M00641	0.8857366976075304	Model #2 modules (n = 94)
M00642	6.742711465551053	Model #2 modules (n = 94)
M00643	0.23205647797097664	Model #2 modules (n = 94)
M00649	2.206170741273369	Model #2 modules (n = 94)
M00660	0.35298731860373905	Model #2 modules (n = 94)
M00698	0.8726630932147993	Model #2 modules (n = 94)
M00700	5.059484899986926	Model #2 modules (n = 94)
M00702	2.689894103804419	Model #2 modules (n = 94)
M00704	2.068897895149693	Model #2 modules (n = 94)
M00705	3.889397306837495	Model #2 modules (n = 94)
M00718	0.918421	Model #2 modules (n = 94)
M00725	2.1440711204078964	Model #2 modules (n = 94)
M00726	2.467642829127991	Model #2 modules (n = 94)
M00730	2.1309975160151655	Model #2 modules (n = 94)
M00741	9.272453915544515	Model #2 modules (n = 94)
M00745	4.781670806641391	Model #2 modules (n = 94)
M00769	0.7582690547784025	Model #2 modules (n = 94)
M00778	0.5360177801019741	Model #2 modules (n = 94)
M00787	0.9445679173748202	Model #2 modules (n = 94)
M00790	0.45430775264740486	Model #2 modules (n = 94)
M00824	0.3595241208001046	Model #2 modules (n = 94)
M00837	0.23859328016734216	Model #2 modules (n = 94)
M00847	0.7942214668584129	Model #2 modules (n = 94)
M00851	2.5558896587789253	Model #2 modules (n = 94)
M00856	0.6732906262256504	Model #2 modules (n = 94)
M00866	7.389854882991241	Model #2 modules (n = 94)
M00867	0.6569486207347366	Model #2 modules (n = 94)
M00875	2.1277291149169826	Model #2 modules (n = 94)
M00876	2.506863642306184	Model #2 modules (n = 94)
M00877	0.8595894888220682	Model #2 modules (n = 94)
M00883	5.137926526343313	Model #2 modules (n = 94)
M00895	0.1895672636946006	Model #2 modules (n = 94)
M00896	0.41508693946921166	Model #2 modules (n = 94)
M00912	0.42816054386194274	Model #2 modules (n = 94)
M00918	8.850830173878938	Model #2 modules (n = 94)
M00924	0.6471434174401882	Model #2 modules (n = 94)
M00926	5.987710811870833	Model #2 modules (n = 94)
M00930	2.0133350764805855	Model #2 modules (n = 94)
M00932	0.2712772911491698	Model #2 modules (n = 94)
M00947	1.5884429337168258	Model #2 modules (n = 94)
M00948	4.932017257157798	Model #2 modules (n = 94)
M00949	2.503595241208001	Model #2 modules (n = 94)
