# Supplementary material for: Predicting metabolic modules in incomplete bacterial genomes with MetaPathPredict
Source: eLife. 2024 May 2;13:e85749. doi: 10.7554/eLife.85749 (PMC11065424; doi:10.7554/eLife.85749)
Supplement: Appendix 1—figure 4—source data 1. [file elife-85749-app1-fig4-data1.zip]

Archive with 2 entries (2 files):
- Appendix_Figure_4_Source_Data.xlsx
- __MACOSX/._Appendix_Figure_4_Source_Data.xlsx
